# Supplementary material for: Functional genomic analyses uncover APOE-mediated regulation of brain and cerebrospinal fluid beta-amyloid levels in Parkinson disease
Source: Acta Neuropathol Commun. 2020 Nov 19;8:196. doi: 10.1186/s40478-020-01072-8 (PMC7678051; doi:10.1186/s40478-020-01072-8)
Supplement: Supplementary file 2 — Additional file 2. Supplemental Tables. [file 40478_2020_1072_MOESM2_ESM.xlsx]

## Sheet: Supplementary table 1
Supplementary Table 1: Demographic charactteristics of the cohorts included in this study
	WUSTL PD		PPMI#		Spain		WUSTL - SomaScan##			ADNI
	PD Cases	Controls	PD Cases	Controls	AD Cases	Others	AD Cases	Controls	Others	AD Cases	Controls	Others
N	91	16	609	173	21	109	133	326	163	232	49	35
Age (years, 95% CI)	66	57.5	67.3	67.4	74	67	74	70	58	75	75	76
	(59.0-71.0)	(54.0-65.0)	(59.6-73.3)	(60.4-74.3)	(68.0-80.0)	(62.0-72.0)	(69.0-80.0)	(66.0-67.4)	(53.0-65.5)	(71.0-80.0)	(72.0-80.0)	(73.0-81.0)
Males (N, %)	60	4	375	111	13	55	68	155	73	141	27	24
	0.659	0.25	0.616	0.642	0.619	0.505	0.511	0.475	0.448	0.608	0.551	0.686
Alpha-Synuclein (pg/mL)	1411.5	1631	1426.1	1651.8	2365.2	1849	134.2	121.4	113.3	0.57	0.41	0.55
	(1,169.8-1,788.9)	(1,395-1,849)	(1,069.0-1,853.0)	(1,193.8-2,185.0)	(1,494.3-2,784.9)	(1,476.0-2,405.0)	(112.0-159.5)	(100.8-147.9)	(99.6-137.1)	(0.41-0.76)	(0.35-0.56)	(0.35-0.66)
Amyloid Beta (pg/mL)	794.1	977.8	839.9	950.2	624	1052	422.9	749	725.8	143	238	225
	(647.8-958.6)	(862.4-1,48.8)	(617.5-1,123.2)	(679.1-1,270.5)	(496.5-767.0)	(738.0-1,077.0)	(310.5-579.8)	(541.6-1,056.4)	(587.0-947.2)	(128.0-168.5)	(175.0-261.0)	(150.5-247.0)
Total Tau (pg/mL)	211.7	213.2	158.6	176.4	596.5	301	522	268.2	225.8	95.6	60	65.5
	(163.3-258.2)	(173.4-256.9)	(126.7-207.0)	(135.9-231.8)	(409.2-857.2)	(206.0-501.0)	(345.9-759.2)	(193.6-381.3)	(173.3-325.3)	(67.8-131.2)	(47.8-77.0)	(54.5-85.9)
P Tau (pg/mL)	34.2	36.5	13.2	15.3	96.5	53	79.9	51.5	46.3	33.9	18.2	21.4
	(29.1-44.5)	(34.4-47.4)	(10.5-17.5)	(11.5-20.3)	(56.8-121.8)	(35.0-79.0)	(57.5-105.4)	(40.1-67.4)	(37.6-57.7)	(23.0-45.5)	(15.0-26.9)	(16.9-30.55)
#Three individuals were classified as others and are not tabulated in a separate column
##Alpha Synuclein concentrations are in RFU not pg/mL

## Sheet: Supplementary Table 2
Supplementary Table 2: Demographics of the WUSTL cohort for which measures of ASyn (SomaScan) were available in different tissues
	CSF	Plasma	Brain
Total N	835	529	380
Age [mean+/-sd]	69.4+/-9.3	69.8+/-9.4	83.3+/-10
Female/Male (%)	53%/47%/0%	54%/46%/0%	57%/39%/4%
AD Case/Control	217/614/4	168/357/4	248/24/108
CDR [>0/=0/unknown]	210/621/4	164/361/4	302/44/34
APOE e4 (%)	0.38	0.41	0.48

## Sheet: Supplementary Table 3
Supplementary Table 3: Variants with suggestive p values from the Log10 α-Syn analysis
Alpha Synuclein Meta-Analyses
MarkerName	Allele1	Allele2	MinFreq	MaxFreq	Effect	StdErr	P-value	Direction	HetISq	HetChiSq	HetDf	HetPVal
1:86073392:A:G	a	g	0.0532	0.0794	0.0488	0.0098	6.547e-07	+++++	0	1.093	4	0.8954
1:86074020:C:T	t	c	0.0529	0.0794	0.0488	0.0098	6.642e-07	+++++	0	1.094	4	0.8952
1:86074635:A:C	a	c	0.0529	0.0794	0.0488	0.0098	6.642e-07	+++++	0	1.094	4	0.8952
1:86076709:C:T	t	c	0.9286	0.9485	-0.0508	0.0102	6.184e-07	-----	0	0.629	4	0.9598
1:86087287:A:C	a	c	0.9286	0.9485	-0.0506	0.0102	7.201e-07	-----	0	0.652	4	0.9572
1:86091232:C:T	t	c	0.0515	0.0714	0.0524	0.0102	2.818e-07	+++++	0	2.378	4	0.6666
1:86093759:A:T	a	t	0.0529	0.082	0.0492	0.0102	1.379e-06	+++++	0	2.561	4	0.6337
1:86095613:A:C	a	c	0.918	0.9471	-0.0513	0.01	3.334e-07	-----	0	2.344	4	0.6728
1:86096251:C:T	t	c	0.0529	0.082	0.0513	0.01	3.334e-07	+++++	0	2.344	4	0.6728
3:190655515:A:C	a	c	0.6111	0.6484	-0.0224	0.0051	9.461e-06	-----	37.6	6.415	4	0.1702
3:190656524:A:G	a	g	0.6065	0.6462	-0.0224	0.0051	9.359e-06	-----	38.3	6.484	4	0.1658
3:190656984:C:T	t	c	0.3538	0.3935	0.0224	0.0051	9.359e-06	+++++	38.3	6.484	4	0.1658
3:190657094:C:T	t	c	0.3538	0.3935	0.0226	0.0051	8.264e-06	+++++	38.2	6.471	4	0.1666
3:190657163:A:G	a	g	0.6065	0.6462	-0.0226	0.005	7.777e-06	-----	37.7	6.416	4	0.1701
3:190657360:A:T	a	t	0.3538	0.3935	0.0227	0.0051	7.215e-06	+++++	38.1	6.462	4	0.1672
3:190657895:A:G	a	g	0.6019	0.6462	-0.0223	0.0051	9.811e-06	-----	36.8	6.329	4	0.1759
3:190659591:A:G	a	g	0.3538	0.3935	0.0226	0.0051	8.264e-06	+++++	38.2	6.471	4	0.1666
3:190660837:A:G	a	g	0.3538	0.3935	0.0226	0.0051	8.264e-06	+++++	38.2	6.471	4	0.1666
3:190661914:A:G	a	g	0.6065	0.6462	-0.0224	0.0051	9.359e-06	-----	38.3	6.484	4	0.1658
3:190662703:C:G	c	g	0.3538	0.3935	0.0226	0.0051	8.264e-06	+++++	38.2	6.471	4	0.1666
3:190663121:C:T	t	c	0.6065	0.6462	-0.0224	0.0051	9.359e-06	-----	38.3	6.484	4	0.1658
3:190663724:C:T	t	c	0.6065	0.6462	-0.0224	0.0051	9.359e-06	-----	38.3	6.484	4	0.1658
3:190663964:C:T	t	c	0.6065	0.6462	-0.0226	0.0051	8.264e-06	-----	38.2	6.471	4	0.1666
3:190664073:C:T	t	c	0.6065	0.6462	-0.0224	0.0051	9.359e-06	-----	38.3	6.484	4	0.1658
3:190664164:A:C	a	c	0.3538	0.3935	0.0224	0.0051	9.359e-06	+++++	38.3	6.484	4	0.1658
3:190664718:C:T	t	c	0.3538	0.3935	0.0224	0.0051	9.359e-06	+++++	38.3	6.484	4	0.1658
3:190665614:A:G	a	g	0.6065	0.6462	-0.0224	0.0051	9.359e-06	-----	38.3	6.484	4	0.1658
3:190665791:C:T	t	c	0.3538	0.3935	0.0224	0.0051	9.359e-06	+++++	38.3	6.484	4	0.1658
3:190666176:A:G	a	g	0.3538	0.3935	0.0224	0.0051	9.359e-06	+++++	38.3	6.484	4	0.1658
3:190666382:A:T	a	t	0.6065	0.6462	-0.0224	0.0051	9.359e-06	-----	38.3	6.484	4	0.1658
3:190666445:C:G	c	g	0.3538	0.3935	0.0224	0.0051	9.558e-06	+++++	38.3	6.485	4	0.1657
3:190666643:C:T	t	c	0.3538	0.3935	0.0225	0.0051	8.914e-06	+++++	38.3	6.48	4	0.1661
3:190666734:G:T	t	g	0.6065	0.6462	-0.0226	0.0051	8.264e-06	-----	38.2	6.471	4	0.1666
3:190666876:C:T	t	c	0.3538	0.3935	0.0224	0.0051	9.359e-06	+++++	38.3	6.484	4	0.1658
3:190667550:C:G	c	g	0.3538	0.3972	0.0224	0.0051	9.666e-06	+++++	38.7	6.526	4	0.1631
3:190667598:A:G	a	g	0.3538	0.3972	0.0224	0.0051	9.666e-06	+++++	38.7	6.526	4	0.1631
3:190668132:A:G	a	g	0.3538	0.3972	0.0224	0.0051	9.666e-06	+++++	38.7	6.526	4	0.1631
3:190668204:C:T	t	c	0.6028	0.6468	-0.0227	0.0051	7.698e-06	-----	38.5	6.507	4	0.1644
3:190668377:C:T	t	c	0.6028	0.6462	-0.0224	0.0051	9.666e-06	-----	38.7	6.526	4	0.1631
3:190668617:C:T	t	c	0.6028	0.6462	-0.0224	0.0051	9.666e-06	-----	38.7	6.526	4	0.1631
3:190669564:C:G	c	g	0.6028	0.6462	-0.0224	0.0051	9.666e-06	-----	38.7	6.526	4	0.1631
3:190669657:A:C	a	c	0.3538	0.3972	0.0224	0.0051	9.666e-06	+++++	38.7	6.526	4	0.1631
3:190670215:A:G	a	g	0.6028	0.6462	-0.0225	0.0051	9.307e-06	-----	38.7	6.52	4	0.1635
3:190670268:A:T	a	t	0.6028	0.6462	-0.0224	0.0051	9.666e-06	-----	38.7	6.526	4	0.1631
3:190670498:A:G	a	g	0.6028	0.6462	-0.0224	0.0051	9.666e-06	-----	38.7	6.526	4	0.1631
3:190670795:C:T	t	c	0.3538	0.4019	0.0227	0.0051	7.278e-06	+++++	36.3	6.277	4	0.1794
3:190670977:A:C	a	c	0.6028	0.6462	-0.0225	0.0051	8.803e-06	-----	38.6	6.517	4	0.1638
3:190671057:A:C	a	c	0.3532	0.3972	0.0227	0.0051	7.801e-06	+++++	38.5	6.508	4	0.1643
3:190671170:C:T	t	c	0.3538	0.3972	0.0225	0.0051	8.803e-06	+++++	38.6	6.517	4	0.1638
3:190671225:A:C	a	c	0.6028	0.6462	-0.0224	0.0051	9.58e-06	-----	38.6	6.518	4	0.1636
3:190672785:A:G	a	g	0.3538	0.3972	0.0224	0.0051	9.669e-06	+++++	39.6	6.623	4	0.1572
3:190672837:A:G	a	g	0.6028	0.6462	-0.0224	0.0051	9.669e-06	-----	39.6	6.623	4	0.1572
15:55519643:C:T	t	c	0.031	0.085	0.0449	0.0091	7.852e-07	+++++	27.4	5.51	4	0.2388
22:32341790:C:T	t	c	0.2731	0.3242	0.0234	0.0052	8.609e-06	-++++	61	10.256	4	0.03633
22:32346468:A:G	a	g	0.338	0.3897	0.0227	0.0051	7.597e-06	-++++	21.3	5.083	4	0.2789
22:32352791:A:G	a	g	0.2731	0.3252	0.0234	0.0053	8.289e-06	-++++	64	11.113	4	0.02532
WUSTL PD
CHR	SNP	Effect Allele	MAF	BETA	SE	L95	U95	P
3	3:73050614:A:C	C	0.3981	-0.09193	0.01882	-0.1288	-0.05504	3.85e-06
3	3:73052350:C:T	C	0.3981	-0.09193	0.01882	-0.1288	-0.05504	3.85e-06
3	3:73052765:A:C	A	0.4028	-0.08726	0.01876	-0.124	-0.05049	9.946e-06
3	3:73053054:A:T	T	0.3981	-0.09193	0.01882	-0.1288	-0.05504	3.85e-06
3	3:73053488:A:G	A	0.3981	-0.09193	0.01882	-0.1288	-0.05504	3.85e-06
3	3:73053887:A:G	G	0.4065	-0.08728	0.01823	-0.123	-0.05155	5.78e-06
3	3:73054912:A:G	A	0.3981	-0.09193	0.01882	-0.1288	-0.05504	3.85e-06
3	3:73055832:A:C	C	0.3981	-0.09193	0.01882	-0.1288	-0.05504	3.85e-06
3	3:73056985:A:G	A	0.3981	-0.09193	0.01882	-0.1288	-0.05504	3.85e-06
3	3:73057150:A:C	A	0.3981	-0.09193	0.01882	-0.1288	-0.05504	3.85e-06
3	3:73057878:A:T	T	0.3981	-0.09193	0.01882	-0.1288	-0.05504	3.85e-06
3	3:73058248:A:C	C	0.3981	-0.09193	0.01882	-0.1288	-0.05504	3.85e-06
3	3:73058296:A:T	T	0.3981	-0.09193	0.01882	-0.1288	-0.05504	3.85e-06
3	3:73058827:A:G	A	0.3981	-0.09193	0.01882	-0.1288	-0.05504	3.85e-06
3	3:73058850:C:T	T	0.3981	-0.09193	0.01882	-0.1288	-0.05504	3.85e-06
3	3:73059952:C:G	C	0.3981	-0.09193	0.01882	-0.1288	-0.05504	3.85e-06
3	3:73060524:C:T	T	0.4028	-0.09122	0.01856	-0.1276	-0.05484	3.404e-06
3	3:73061104:A:C	A	0.3972	-0.09346	0.01849	-0.1297	-0.05722	1.924e-06
3	3:73061174:G:T	G	0.3981	-0.09193	0.01882	-0.1288	-0.05504	3.85e-06
3	3:73063926:A:G	G	0.3981	-0.09193	0.01882	-0.1288	-0.05504	3.85e-06
3	3:73064745:C:G	C	0.3981	-0.09193	0.01882	-0.1288	-0.05504	3.85e-06
3	3:73065170:A:G	A	0.3981	-0.09193	0.01882	-0.1288	-0.05504	3.85e-06
3	3:73068205:C:T	T	0.3981	-0.09193	0.01882	-0.1288	-0.05504	3.85e-06
3	3:73072159:A:G	G	0.3981	-0.09193	0.01882	-0.1288	-0.05504	3.85e-06
3	3:73072322:G:T	G	0.3981	-0.09193	0.01882	-0.1288	-0.05504	3.85e-06
3	3:73073703:A:C	C	0.3981	-0.09193	0.01882	-0.1288	-0.05504	3.85e-06
3	3:73074123:A:G	G	0.4019	-0.09253	0.019	-0.1298	-0.05529	4.136e-06
3	3:73076403:A:T	T	0.4019	-0.09253	0.019	-0.1298	-0.05529	4.136e-06
3	3:73077165:C:T	C	0.4019	-0.09253	0.019	-0.1298	-0.05529	4.136e-06
3	3:73077214:C:G	G	0.4019	-0.09253	0.019	-0.1298	-0.05529	4.136e-06
3	3:73077836:A:G	A	0.4019	-0.09253	0.019	-0.1298	-0.05529	4.136e-06
3	3:73078044:A:G	G	0.4019	-0.09253	0.019	-0.1298	-0.05529	4.136e-06
5	5:19358684:A:G	A	0.287	0.1274	0.02631	0.07584	0.179	4.583e-06
5	5:19360845:A:C	A	0.2804	0.1266	0.02661	0.07449	0.1788	6.502e-06
5	5:111500404:C:T	T	0.1157	0.1413	0.02962	0.08321	0.1993	6.168e-06
5	5:111503714:A:G	A	0.1157	0.1413	0.02962	0.08321	0.1993	6.168e-06
5	5:111506751:A:G	G	0.1308	0.1368	0.02899	0.08002	0.1937	7.602e-06
6	6:7129563:A:G	G	0.08333	-0.1663	0.035	-0.2349	-0.09774	6.597e-06
6	6:7131460:A:G	G	0.08333	-0.1663	0.035	-0.2349	-0.09774	6.597e-06
6	6:7131524:A:G	G	0.08333	-0.1663	0.035	-0.2349	-0.09774	6.597e-06
6	6:7141488:A:G	A	0.08333	-0.1663	0.035	-0.2349	-0.09774	6.597e-06
9	9:78844366:C:T	T	0.4393	0.09057	0.01917	0.053	0.1281	7.462e-06
20	20:16046356:C:G	C	0.4292	-0.09891	0.02079	-0.1397	-0.05817	6.583e-06
20	20:16046525:A:G	A	0.4306	-0.09756	0.02079	-0.1383	-0.05681	8.431e-06
20	20:16050795:G:T	T	0.4466	-0.09925	0.02103	-0.1405	-0.05802	7.975e-06
20	20:16053367:A:G	A	0.419	-0.1019	0.02013	-0.1414	-0.06249	1.899e-06
20	20:16054548:A:G	A	0.419	-0.1019	0.02013	-0.1414	-0.06249	1.899e-06
PPMI
CHR	SNP	Effect Allele	MAF	BETA	SE	L95	U95	P
2	2:12840575:A:G	G	0.4689	0.03854	0.008656	0.02158	0.05551	9.731e-06
5	5:1778380:C:T	T	0.4206	-0.04403	0.009052	-0.06177	-0.02629	1.389e-06
6	6:144404463:A:G	A	0.1125	-0.06356	0.01417	-0.09133	-0.0358	8.341e-06
6	6:144404702:A:C	C	0.1125	-0.06356	0.01417	-0.09133	-0.0358	8.341e-06
6	6:144423096:C:T	C	0.1105	-0.06436	0.01443	-0.09263	-0.03608	9.365e-06
7	7:7785314:A:G	G	0.08767	-0.07124	0.01585	-0.1023	-0.04017	8.038e-06
10	10:20641653:G:T	G	0.4022	-0.04177	0.00908	-0.05957	-0.02398	4.923e-06
12	12:76779841:A:C	C	0.1321	0.05989	0.01329	0.03385	0.08594	7.58e-06
12	12:76813872:A:G	G	0.1315	0.06027	0.01339	0.03403	0.0865	7.763e-06
12	12:76831925:C:T	T	0.1328	0.05997	0.01336	0.03379	0.08615	8.195e-06
12	12:76872587:C:T	T	0.1321	0.06112	0.01337	0.03493	0.08732	5.596e-06
14	14:70784702:A:C	A	0.2427	0.04628	0.01035	0.02599	0.06658	8.972e-06
14	14:70785005:C:G	C	0.2427	0.04628	0.01035	0.02599	0.06658	8.972e-06
WUSTL SomaScan
CHR	SNP	Effect Allele	MAF	BETA	SE	L95	U95	P
4	4:177163414:A:G	G	0.1689	-0.03883	0.008675	-0.05583	-0.02183	9.139e-06
13	13:109012154:C:T	T	0.06623	0.05707	0.01249	0.03258	0.08155	6.003e-06
13	13:109012823:A:G	G	0.06623	0.05707	0.01249	0.03258	0.08155	6.003e-06
13	13:109020311:C:T	T	0.06623	0.05707	0.01249	0.03258	0.08155	6.003e-06
13	13:109034831:A:G	A	0.06556	0.05606	0.01257	0.03143	0.0807	9.827e-06
13	13:109038290:A:G	A	0.06507	0.05637	0.01265	0.03158	0.08115	9.954e-06
13	13:109062700:C:T	C	0.07105	0.05763	0.0124	0.03332	0.08194	4.18e-06
13	13:109069182:A:T	T	0.07238	0.05677	0.01214	0.03298	0.08056	3.622e-06
13	13:109074095:C:G	G	0.07902	0.05236	0.0117	0.02943	0.07529	9.179e-06
13	13:109074098:C:A	A	0.07902	0.05236	0.0117	0.02943	0.07529	9.179e-06
13	13:109079899:A:G	G	0.0779	0.05627	0.01177	0.0332	0.07934	2.222e-06
13	13:109084456:C:T	T	0.07574	0.05888	0.01197	0.03542	0.08233	1.129e-06
14	14:80245752:A:G	A	0.1683	-0.04003	0.008636	-0.05695	-0.0231	4.454e-06
ADNI
CHR	SNP	Effect Allele	MAF	BETA	SE	L95	U95	P
3	3:55167086:A:G	G	0.3152	0.0846	0.0182	0.04893	0.1203	4.972e-06
3	3:55167782:A:G	G	0.3152	0.0846	0.0182	0.04893	0.1203	4.972e-06
3	3:185798025:C:T	T	0.09848	0.1261	0.02776	0.0717	0.1805	7.981e-06
3	3:185802628:A:C	C	0.09819	0.1269	0.02779	0.07241	0.1814	7.189e-06
3	3:185803532:C:T	T	0.09819	0.1269	0.02779	0.07241	0.1814	7.189e-06
3	3:185804583:A:C	C	0.09819	0.1269	0.02779	0.07241	0.1814	7.189e-06
3	3:185805294:C:G	G	0.09819	0.1269	0.02779	0.07241	0.1814	7.189e-06
3	3:185810481:C:G	G	0.09819	0.1269	0.02779	0.07241	0.1814	7.189e-06
3	3:185812169:C:G	G	0.09819	0.1269	0.02779	0.07241	0.1814	7.189e-06
3	3:185812634:A:G	A	0.09819	0.1269	0.02779	0.07241	0.1814	7.189e-06
3	3:185814642:A:G	A	0.09819	0.1269	0.02779	0.07241	0.1814	7.189e-06
3	3:185818559:A:G	A	0.09819	0.1269	0.02779	0.07241	0.1814	7.189e-06
3	3:185818882:A:G	G	0.09819	0.1269	0.02779	0.07241	0.1814	7.189e-06
3	3:185820283:A:G	A	0.09819	0.1269	0.02779	0.07241	0.1814	7.189e-06
3	3:185822353:A:C	C	0.09819	0.1269	0.02779	0.07241	0.1814	7.189e-06
3	3:185824004:C:T	T	0.09819	0.1269	0.02779	0.07241	0.1814	7.189e-06
7	7:36813863:A:G	G	0.1383	0.1118	0.0245	0.0638	0.1598	7.268e-06
12	12:39755509:C:T	T	0.06212	0.1555	0.03393	0.08898	0.222	6.671e-06
12	12:39832708:C:G	C	0.06364	0.1523	0.03358	0.08649	0.2181	8.227e-06
12	12:39832865:A:C	A	0.06364	0.1523	0.03358	0.08649	0.2181	8.227e-06
12	12:39835028:C:T	C	0.06364	0.1523	0.03358	0.08649	0.2181	8.227e-06
12	12:39842789:A:C	C	0.06364	0.1523	0.03358	0.08649	0.2181	8.227e-06
12	12:39844092:A:C	A	0.06364	0.1523	0.03358	0.08649	0.2181	8.227e-06
12	12:39845696:C:T	C	0.06364	0.1523	0.03358	0.08649	0.2181	8.227e-06
12	12:39848446:C:T	T	0.06364	0.1523	0.03358	0.08649	0.2181	8.227e-06
12	12:39967854:C:T	T	0.1079	0.1232	0.02629	0.07171	0.1748	4.168e-06
Spain
CHR	SNP	Effect Allele	MAF	BETA	SE	L95	U95	P
1	1:191438525:A:G	G	0.07422	-0.1934	0.04095	-0.2736	-0.1131	6.283e-06
1	1:191442295:A:T	A	0.07422	-0.1934	0.04095	-0.2736	-0.1131	6.283e-06
1	1:191446589:A:G	G	0.07422	-0.1934	0.04095	-0.2736	-0.1131	6.283e-06
1	1:191446635:A:G	A	0.07422	-0.1934	0.04095	-0.2736	-0.1131	6.283e-06
1	1:191446782:A:G	G	0.07422	-0.1934	0.04095	-0.2736	-0.1131	6.283e-06
1	1:191457848:C:T	C	0.07422	-0.1934	0.04095	-0.2736	-0.1131	6.283e-06
1	1:191460132:A:G	A	0.07422	-0.1934	0.04095	-0.2736	-0.1131	6.283e-06
1	1:243942463:A:C	C	0.1094	0.1562	0.03198	0.09356	0.2189	3.168e-06
1	1:243964992:C:T	C	0.1133	0.1471	0.03188	0.08465	0.2096	9.778e-06
1	1:243969663:A:G	G	0.1102	0.1549	0.03196	0.09221	0.2175	3.796e-06
1	1:243976837:A:G	G	0.1111	0.1534	0.03206	0.09052	0.2162	4.956e-06
1	1:243983166:A:G	G	0.1133	0.1471	0.03188	0.08465	0.2096	9.778e-06
1	1:243990955:C:T	T	0.1071	0.1605	0.03217	0.09748	0.2236	2.061e-06
1	1:243997793:A:T	A	0.1102	0.1549	0.03196	0.09221	0.2175	3.796e-06
1	1:244000200:A:G	G	0.1133	0.1471	0.03188	0.08465	0.2096	9.778e-06
2	2:70771521:A:T	T	0.207	-0.1275	0.02562	-0.1777	-0.07728	2.149e-06
2	2:70775028:A:G	G	0.2047	-0.1163	0.02491	-0.1651	-0.06746	7.916e-06
5	5:14586181:A:G	G	0.076	-0.1914	0.03992	-0.2697	-0.1132	4.765e-06
5	5:14589686:A:G	A	0.076	-0.1914	0.03992	-0.2697	-0.1132	4.765e-06
5	5:14599373:A:G	A	0.076	-0.1914	0.03992	-0.2697	-0.1132	4.765e-06
5	5:14606973:A:G	G	0.076	-0.1914	0.03992	-0.2697	-0.1132	4.765e-06
5	5:14607122:C:G	G	0.076	-0.1914	0.03992	-0.2697	-0.1132	4.765e-06
5	5:14607189:A:T	A	0.07661	-0.1909	0.04011	-0.2695	-0.1123	5.57e-06
5	5:14607280:A:G	A	0.07661	-0.1909	0.04011	-0.2695	-0.1123	5.57e-06
5	5:14608675:C:T	T	0.076	-0.1914	0.03992	-0.2697	-0.1132	4.765e-06
5	5:14609352:C:G	C	0.076	-0.1914	0.03992	-0.2697	-0.1132	4.765e-06
5	5:14611106:C:A	A	0.076	-0.1914	0.03992	-0.2697	-0.1132	4.765e-06
5	5:14612155:C:G	G	0.07661	-0.1909	0.04011	-0.2695	-0.1123	5.57e-06
5	5:14614062:C:G	G	0.076	-0.1914	0.03992	-0.2697	-0.1132	4.765e-06
5	5:14617857:C:T	T	0.07661	-0.1917	0.04012	-0.2704	-0.1131	5.125e-06
5	5:14619916:C:T	T	0.07661	-0.1917	0.04012	-0.2704	-0.1131	5.125e-06
5	5:14621652:A:C	C	0.07661	-0.1917	0.04012	-0.2704	-0.1131	5.125e-06
8	8:40206501:C:T	T	0.3242	-0.1017	0.02201	-0.1448	-0.05852	9.644e-06
8	8:40206903:C:T	T	0.3242	-0.1017	0.02201	-0.1448	-0.05852	9.644e-06
8	8:40213843:A:G	G	0.3242	-0.1017	0.02201	-0.1448	-0.05852	9.644e-06
8	8:40222976:G:T	T	0.3242	-0.1021	0.02203	-0.1453	-0.05897	8.936e-06
10	10:54728522:A:G	G	0.1032	-0.161	0.03452	-0.2287	-0.09337	8.098e-06
13	13:40008960:A:G	A	0.2481	0.1141	0.02426	0.06652	0.1616	6.792e-06
13	13:40010707:C:T	T	0.25	0.1125	0.02418	0.06509	0.1599	8.317e-06
13	13:40012972:G:T	T	0.2481	0.1141	0.02426	0.06652	0.1616	6.792e-06
13	13:40014918:A:T	A	0.2461	0.1143	0.02445	0.06636	0.1622	7.671e-06
13	13:40016053:A:G	A	0.2481	0.1141	0.02426	0.06652	0.1616	6.792e-06
13	13:40019913:A:G	G	0.2358	0.1186	0.02409	0.07138	0.1658	2.819e-06
16	16:75294232:A:G	G	0.156	-0.1273	0.0275	-0.1812	-0.07345	9.349e-06
17	17:59893990:A:G	G	0.07692	-0.1792	0.03803	-0.2537	-0.1046	6.487e-06

## Sheet: Supplementary Table 4
Supplementary Table 4: Variants with suggestiveand significant p values from themulti-tissue meta-analysis for Alpha Synuclein
SNP	CHR	BP	A1	A2	meta_freq	mtag_beta	mtag_se	mtag_z	mtag_pval
rs12240178	1	198976520	G	A	0.2991	-0.0187164	0.00422267	-4.43235	9.32116e-06
rs4653650	1	225860931	T	G	0.2589	0.0199314	0.00447377	4.45518	8.38233e-06
rs7519220	1	225863345	G	A	0.259	0.0195742	0.00443115	4.4174	9.98931e-06
rs1887492	1	230779754	A	G	0.2137	-0.0225545	0.00505287	-4.4637	8.05575e-06
rs1887490	1	230779994	G	A	0.26	-0.0212032	0.00454061	-4.66968	3.01671e-06
rs12029374	1	230782734	A	G	0.2617	-0.0211246	0.00454998	-4.64278	3.43752e-06
rs11122570	1	230792184	A	G	0.2112	-0.023227	0.00506381	-4.58685	4.49983e-06
rs12566217	1	230792242	G	A	0.2111	-0.023227	0.00506381	-4.58685	4.49983e-06
rs3736983	1	230796326	G	A	0.212	-0.0239876	0.00507014	-4.73114	2.23257e-06
rs2296800	1	230822330	T	C	0.2282	-0.0213581	0.0048251	-4.42645	9.57963e-06
rs12026880	1	230825012	G	A	0.2282	-0.0213581	0.0048251	-4.42645	9.57963e-06
rs10864768	1	230825447	C	T	0.2277	-0.0213581	0.0048251	-4.42645	9.57963e-06
rs12028675	1	230832275	G	A	0.2784	-0.02016	0.00447589	-4.50413	6.66458e-06
rs9572028	13	69412820	A	G	0.3249	0.021123	0.00418443	5.04799	4.46478e-07
rs9572030	13	69424376	G	A	0.3251	0.0207552	0.00418169	4.96335	6.92868e-07
rs192085336	16	71434710	T	G	0.034	0.0486554	0.0108659	4.4778	7.54164e-06
rs45540336	2	19557706	G	A	0.0551	0.0475867	0.010454	4.55199	5.31396e-06
rs75857079	2	19563214	T	G	0.0516	0.0465745	0.0104741	4.44665	8.72195e-06
rs79511366	2	19564379	A	C	0.0516	0.0465745	0.0104741	4.44665	8.72195e-06
rs750463	2	19565173	T	C	0.0517	0.0465745	0.0104741	4.44665	8.72195e-06
rs1867564	2	19565825	G	A	0.0516	0.0476481	0.0104241	4.57095	4.85513e-06
rs895168	2	19565883	A	C	0.0519	0.0465745	0.0104741	4.44665	8.72195e-06
rs78475670	2	19566301	G	T	0.0516	0.0465745	0.0104741	4.44665	8.72195e-06
rs78450150	2	19571609	C	A	0.0516	0.0465036	0.0104708	4.44129	8.94214e-06
rs77236128	2	19573116	C	T	0.0518	0.0465036	0.0104708	4.44129	8.94214e-06
rs140074759	2	19575437	G	T	0.0457	0.0475773	0.0104208	4.56558	4.98105e-06
rs74837127	2	19578925	A	G	0.0519	0.0465036	0.0104708	4.44129	8.94214e-06
rs75862276	2	19598131	C	A	0.0525	0.0480443	0.0104723	4.58773	4.48091e-06
rs78557705	2	19598281	C	A	0.0527	0.0480443	0.0104723	4.58773	4.48091e-06
rs77758533	2	19602378	A	G	0.0527	0.0480443	0.0104723	4.58773	4.48091e-06
rs75913943	2	19602758	A	G	0.0532	0.0480113	0.0104765	4.58277	4.58861e-06
rs74893382	2	19625264	C	T	0.0527	0.045666	0.0103329	4.41946	9.89494e-06
rs782628	2	55900938	A	C	0.0889	-0.0295444	0.00648695	-4.55444	5.25265e-06
rs12617829	2	55901317	T	C	0.0887	-0.0295444	0.00648695	-4.55444	5.25265e-06
rs706550	2	55902416	A	G	0.0876	-0.0294596	0.0064898	-4.53937	5.64231e-06
rs59085702	3	28714019	A	G	0.1468	0.0258558	0.00569007	4.54403	5.51882e-06
rs62242526	3	28716126	G	A	0.1451	0.0259593	0.00566441	4.58287	4.58644e-06
rs62242527	3	28716167	G	A	0.1455	0.0259593	0.00566441	4.58287	4.58644e-06
rs7641512	3	28718422	G	A	0.1447	0.0259524	0.005658	4.58685	4.49994e-06
rs6776352	3	28719132	A	G	0.1451	0.02572	0.00560751	4.5867	4.50303e-06
rs2126316	3	28793458	G	A	0.3887	-0.0196419	0.00402512	-4.87983	1.06178e-06
rs9815716	3	28793895	G	A	0.3883	-0.0194858	0.0040233	-4.84324	1.27741e-06
rs996646	3	28811329	G	A	0.3779	-0.0178905	0.00395475	-4.52381	6.07366e-06
rs6764223	3	28812397	C	T	0.3775	-0.0176213	0.00395375	-4.45685	8.31734e-06
rs2085938	3	28814361	A	G	0.3775	-0.0174431	0.00394805	-4.41816	9.95439e-06
rs6827124	4	120792008	T	C	0.1147	-0.0283288	0.00636456	-4.45103	8.54594e-06
rs41383445	4	120795267	A	C	0.1139	-0.0280011	0.00630889	-4.43836	9.06463e-06
rs62319707	4	120797480	C	T	0.1133	-0.0275192	0.00617155	-4.45904	8.23289e-06
rs72684525	4	120800449	A	C	0.114	-0.0279417	0.00631277	-4.42621	9.59011e-06
rs62319710	4	120806127	G	A	0.1126	-0.0287849	0.00631321	-4.55948	5.12805e-06
rs17007228	4	120812612	C	T	0.1143	-0.0282145	0.00637358	-4.42679	9.56475e-06
rs6892087	5	35933819	G	A	0.1183	-0.0257062	0.00575586	-4.4661	7.96577e-06
rs59326877	5	35945449	T	C	0.1186	-0.025936	0.0058276	-4.45055	8.56521e-06
rs79835273	5	35945575	T	C	0.1182	-0.025936	0.0058276	-4.45055	8.56521e-06
rs6890590	5	35946149	A	C	0.1183	-0.0259044	0.00581601	-4.45398	8.42924e-06
rs1568775	7	10528056	T	C	0.5015	-0.0186146	0.00386381	-4.81768	1.45239e-06
rs61048947	7	10528693	A	G	0.4778	-0.0186046	0.00386487	-4.81376	1.48118e-06
rs56374104	7	10528850	G	A	0.4745	-0.0186046	0.00386487	-4.81376	1.48118e-06
rs2108011	7	10553125	A	C	0.4777	-0.018509	0.00386291	-4.79146	1.65571e-06

## Sheet: Supplementary Table 5
Supplementary Table 5: Variants with suggestiveand significant p values from theZ-Score T-Tau analysis
Total Tau Meta-Analyses
MarkerName	Allele1	Allele2	MinFreq	MaxFreq	Effect	StdErr	P-value	Direction	HetISq	HetChiSq	HetDf	HetPVal
1:146528706:C:T	t	c	0.2209	0.2568	0.1704	0.038	7.395e-06	++++	5.1	3.161	3	0.3675
1:146533725:G:C	c	g	0.2262	0.25	0.1702	0.0384	9.215e-06	+++-	30	4.287	3	0.2321
2:242393574:A:T	a	t	0.6946	0.7617	-0.1614	0.0356	5.878e-06	----	24.7	3.982	3	0.2634
2:466357:A:G	a	g	0.0483	0.061	-0.2977	0.067	8.799e-06	---+	35	4.617	3	0.2021
2:476084:A:G	a	g	0.9435	0.9537	0.3097	0.0698	8.973e-06	+++-	10	3.335	3	0.3428
2:476531:A:G	a	g	0.0456	0.0559	-0.3136	0.0704	8.459e-06	---+	11.1	3.374	3	0.3375
3:190599685:A:T	a	t	0.4263	0.4411	0.1521	0.0328	3.576e-06	++++	0	0.755	3	0.8602
3:190601149:A:C	a	c	0.5589	0.5781	-0.1524	0.033	3.777e-06	----	0	0.951	3	0.813
3:190601893:C:T	t	c	0.5574	0.5756	-0.1501	0.0329	4.933e-06	----	0	0.682	3	0.8775
3:190604241:C:T	t	c	0.5574	0.5769	-0.1541	0.033	2.957e-06	----	0	0.668	3	0.8808
3:190606963:A:C	a	c	0.424	0.4426	0.1543	0.0329	2.822e-06	++++	0	0.644	3	0.8862
3:190611625:A:G	a	g	0.5574	0.5756	-0.1534	0.0328	2.966e-06	----	0	0.646	3	0.8859
3:190612496:C:T	t	c	0.5574	0.5756	-0.1536	0.0329	2.956e-06	----	0	0.642	3	0.8868
3:190613450:A:G	a	g	0.5574	0.5781	-0.1542	0.0329	2.711e-06	----	0	0.791	3	0.8517
3:190613714:A:G	a	g	0.425	0.4426	0.1557	0.0328	2.074e-06	++++	0	0.688	3	0.876
3:190616258:A:T	a	t	0.4263	0.4426	0.1548	0.0328	2.434e-06	++++	0	0.67	3	0.8803
3:190616776:C:T	t	c	0.5574	0.575	-0.1536	0.0328	2.921e-06	----	0	0.649	3	0.8852
3:190620146:A:G	a	g	0.4225	0.4426	0.1528	0.0329	3.376e-06	++++	0	0.758	3	0.8596
3:190620374:C:T	t	c	0.425	0.4426	0.1521	0.0328	3.555e-06	++++	0	0.614	3	0.8932
3:190621019:A:C	a	c	0.5589	0.5743	-0.1517	0.0327	3.568e-06	----	0	0.772	3	0.8561
3:190627232:C:T	t	c	0.4261	0.4424	0.1512	0.0329	4.22e-06	++++	0	0.61	3	0.8942
3:190629975:G:T	t	g	0.3558	0.3762	0.1584	0.0338	2.754e-06	++++	0	2.49	3	0.4771
3:190636749:A:T	a	t	0.3558	0.3746	0.1608	0.0338	1.93e-06	++++	0	2.849	3	0.4155
3:190638421:C:T	t	c	0.6254	0.6442	-0.1579	0.0338	2.937e-06	----	0.4	3.012	3	0.3897
3:190638818:G:T	t	g	0.356	0.3706	0.1606	0.0339	2.096e-06	++++	0	2.949	3	0.3996
3:190640357:G:T	t	g	0.356	0.3738	0.1602	0.0337	2.049e-06	++++	2.1	3.066	3	0.3816
3:190640936:A:G	a	g	0.356	0.3746	0.1609	0.0338	1.871e-06	++++	0	2.923	3	0.4036
3:190643193:G:T	t	g	0.356	0.3742	0.1574	0.0338	3.145e-06	++++	8	3.262	3	0.353
3:190643305:C:T	t	c	0.356	0.3742	0.1581	0.0337	2.795e-06	++++	7.2	3.233	3	0.357
3:190647187:C:T	t	c	0.3508	0.3742	0.154	0.0338	5.144e-06	++++	8.6	3.283	3	0.35
3:190648889:A:C	a	c	0.627	0.644	-0.1585	0.0338	2.723e-06	----	11.1	3.375	3	0.3374
3:190652328:C:G	c	g	0.3571	0.3746	0.1501	0.0338	8.703e-06	++++	19.9	3.744	3	0.2904
3:190652830:C:T	t	c	0.3571	0.3746	0.1567	0.0337	3.294e-06	++++	11.3	3.383	3	0.3363
3:190653006:A:G	a	g	0.3571	0.3746	0.1578	0.0337	2.854e-06	++++	9.8	3.325	3	0.3442
3:190654424:C:T	t	c	0.6289	0.6429	-0.1567	0.0337	3.213e-06	----	15.5	3.552	3	0.3141
3:190655515:A:C	a	c	0.6333	0.6484	-0.1673	0.0336	6.358e-07	----	23.5	3.921	3	0.2702
3:190656393:G:T	t	g	0.3538	0.3656	0.1635	0.0335	1.078e-06	++++	27.9	4.162	3	0.2445
3:190656524:A:G	a	g	0.6344	0.6462	-0.1672	0.0336	6.504e-07	----	22.8	3.886	3	0.274
3:190656984:C:T	t	c	0.3538	0.3656	0.1672	0.0336	6.504e-07	++++	22.8	3.886	3	0.274
3:190657094:C:T	t	c	0.3538	0.3656	0.1683	0.0336	5.587e-07	++++	21.2	3.807	3	0.2831
3:190657163:A:G	a	g	0.6344	0.6462	-0.1677	0.0335	5.725e-07	----	23	3.896	3	0.2729
3:190657360:A:T	a	t	0.3538	0.3656	0.1676	0.0337	6.407e-07	++++	22.4	3.864	3	0.2765
3:190657895:A:G	a	g	0.6344	0.6462	-0.1635	0.0335	1.078e-06	----	27.9	4.162	3	0.2445
3:190658964:A:G	a	g	0.3538	0.3656	0.1667	0.0336	7.001e-07	++++	22.6	3.877	3	0.275
3:190659591:A:G	a	g	0.3538	0.3656	0.1683	0.0336	5.587e-07	++++	21.2	3.807	3	0.2831
3:190660837:A:G	a	g	0.3538	0.3656	0.1683	0.0336	5.587e-07	++++	21.2	3.807	3	0.2831
3:190661914:A:G	a	g	0.6344	0.6462	-0.1672	0.0336	6.504e-07	----	22.8	3.886	3	0.274
3:190662703:C:G	c	g	0.3538	0.3656	0.1683	0.0336	5.587e-07	++++	21.2	3.807	3	0.2831
3:190663121:C:T	t	c	0.6344	0.6462	-0.1672	0.0336	6.504e-07	----	22.8	3.886	3	0.274
3:190663557:C:T	t	c	0.6344	0.6462	-0.167	0.0336	6.719e-07	----	22.7	3.883	3	0.2744
3:190663724:C:T	t	c	0.6344	0.6462	-0.1672	0.0336	6.504e-07	----	22.8	3.886	3	0.274
3:190663964:C:T	t	c	0.6344	0.6462	-0.1683	0.0336	5.587e-07	----	21.2	3.807	3	0.2831
3:190664073:C:T	t	c	0.6344	0.6462	-0.1672	0.0336	6.504e-07	----	22.8	3.886	3	0.274
3:190664164:A:C	a	c	0.3538	0.3656	0.1672	0.0336	6.504e-07	++++	22.8	3.886	3	0.274
3:190664718:C:T	t	c	0.3538	0.3656	0.1672	0.0336	6.504e-07	++++	22.8	3.886	3	0.274
3:190665614:A:G	a	g	0.6344	0.6462	-0.1672	0.0336	6.504e-07	----	22.8	3.886	3	0.274
3:190665791:C:T	t	c	0.3538	0.3656	0.1672	0.0336	6.504e-07	++++	22.8	3.886	3	0.274
3:190666176:A:G	a	g	0.3538	0.3656	0.1672	0.0336	6.504e-07	++++	22.8	3.886	3	0.274
3:190666382:A:T	a	t	0.6344	0.6462	-0.1672	0.0336	6.504e-07	----	22.8	3.886	3	0.274
3:190666445:C:G	c	g	0.3538	0.3656	0.1672	0.0336	6.558e-07	++++	22.8	3.884	3	0.2743
3:190666643:C:T	t	c	0.3538	0.3656	0.1654	0.0336	8.33e-07	++++	25.3	4.019	3	0.2595
3:190666734:G:T	t	g	0.6344	0.6462	-0.1683	0.0336	5.587e-07	----	21.2	3.807	3	0.2831
3:190666876:C:T	t	c	0.3538	0.3656	0.1672	0.0336	6.504e-07	++++	22.8	3.886	3	0.274
3:190667550:C:G	c	g	0.3538	0.3656	0.1672	0.0336	6.504e-07	++++	22.8	3.886	3	0.274
3:190667598:A:G	a	g	0.3538	0.3656	0.1672	0.0336	6.504e-07	++++	22.8	3.886	3	0.274
3:190667970:A:G	a	g	0.3538	0.3656	0.1646	0.0336	9.616e-07	++++	26.5	4.084	3	0.2526
3:190668132:A:G	a	g	0.3538	0.3656	0.1672	0.0336	6.504e-07	++++	22.8	3.886	3	0.274
3:190668204:C:T	t	c	0.6344	0.6468	-0.1699	0.0337	4.458e-07	----	18.8	3.694	3	0.2964
3:190668377:C:T	t	c	0.6344	0.6462	-0.1672	0.0336	6.504e-07	----	22.8	3.886	3	0.274
3:190668617:C:T	t	c	0.6344	0.6462	-0.1672	0.0336	6.504e-07	----	22.8	3.886	3	0.274
3:190669073:A:G	a	g	0.3538	0.3656	0.1659	0.0336	7.732e-07	++++	24.6	3.979	3	0.2638
3:190669518:A:G	a	g	0.3538	0.3656	0.1633	0.0335	1.117e-06	++++	27.8	4.157	3	0.245
3:190669564:C:G	c	g	0.6344	0.6462	-0.1672	0.0336	6.504e-07	----	22.8	3.886	3	0.274
3:190669657:A:C	a	c	0.3538	0.3656	0.1672	0.0336	6.504e-07	++++	22.8	3.886	3	0.274
3:190670215:A:G	a	g	0.6344	0.6462	-0.1685	0.0337	5.59e-07	----	21	3.797	3	0.2843
3:190670268:A:T	a	t	0.6344	0.6462	-0.1672	0.0336	6.504e-07	----	22.8	3.886	3	0.274
3:190670498:A:G	a	g	0.6344	0.6462	-0.1672	0.0336	6.504e-07	----	22.8	3.886	3	0.274
3:190670658:C:G	c	g	0.6333	0.6449	-0.1669	0.0336	6.957e-07	----	26.2	4.064	3	0.2546
3:190670795:C:T	t	c	0.3538	0.3656	0.1684	0.0336	5.562e-07	++++	21.1	3.803	3	0.2836
3:190670977:A:C	a	c	0.6344	0.6462	-0.1684	0.0336	5.562e-07	----	21.1	3.803	3	0.2836
3:190671057:A:C	a	c	0.3532	0.3656	0.1695	0.0337	4.777e-07	++++	19.5	3.726	3	0.2926
3:190671170:C:T	t	c	0.3538	0.3656	0.1684	0.0336	5.562e-07	++++	21.1	3.803	3	0.2836
3:190671225:A:C	a	c	0.6344	0.6462	-0.1671	0.0336	6.666e-07	----	22.8	3.884	3	0.2743
3:190672785:A:G	a	g	0.3538	0.3652	0.1697	0.0337	4.75e-07	++++	20.4	3.767	3	0.2877
3:190672837:A:G	a	g	0.6348	0.6462	-0.1697	0.0337	4.75e-07	----	20.4	3.767	3	0.2877
3:190673127:C:T	t	c	0.3538	0.3652	0.1685	0.0337	5.593e-07	++++	22.1	3.851	3	0.278
4:1235643:A:G	a	g	0.0985	0.1143	0.2317	0.0522	8.945e-06	+++-	19.1	3.707	3	0.2949
4:1238836:C:G	c	g	0.8848	0.9009	-0.2303	0.0521	9.71e-06	---+	16.1	3.574	3	0.3113
4:1254930:A:G	a	g	0.0978	0.1178	0.2301	0.052	9.858e-06	+++-	26.6	4.085	3	0.2525
4:36435381:C:T	t	c	0.9308	0.9555	-0.3722	0.0736	4.258e-07	----	0	2.544	3	0.4674
4:36436057:A:C	a	c	0.0445	0.0692	0.3717	0.0736	4.438e-07	++++	0	2.58	3	0.4609
4:36436368:C:T	t	c	0.0445	0.0692	0.3722	0.0736	4.258e-07	++++	0	2.544	3	0.4674
4:36442015:A:G	a	g	0.9308	0.9555	-0.3722	0.0736	4.258e-07	----	0	2.544	3	0.4674
4:36446242:A:T	a	t	0.0445	0.0692	0.3722	0.0736	4.258e-07	++++	0	2.544	3	0.4674
4:36465435:A:G	a	g	0.0553	0.0731	0.3495	0.0695	4.942e-07	++++	0	2.197	3	0.5326
4:36520612:C:G	c	g	0.0457	0.0731	0.3858	0.074	1.84e-07	++++	0	2.533	3	0.4693
4:36521271:A:C	a	c	0.0464	0.0692	0.3853	0.0735	1.58e-07	++++	0	2.588	3	0.4595
4:36521272:C:G	c	g	0.9308	0.9536	-0.3853	0.0735	1.58e-07	----	0	2.588	3	0.4595
5:19423843:C:T	t	c	0.8278	0.8394	0.1891	0.0425	8.711e-06	++++	0	0.638	3	0.8876
5:36031870:A:G	a	g	0.1309	0.1586	0.2116	0.0475	8.351e-06	++++	0	2.577	3	0.4616
8:3631614:A:G	a	g	0.9288	0.95	-0.2852	0.0641	8.555e-06	---+	46.3	5.582	3	0.1338
8:3631634:A:G	a	g	0.9288	0.9538	-0.2864	0.0642	8.084e-06	---+	45.1	5.465	3	0.1407
8:3632579:A:G	a	g	0.9288	0.95	-0.2886	0.0643	7.131e-06	---+	52	6.253	3	0.09993
8:3633847:C:T	t	c	0.932	0.9538	-0.2915	0.0654	8.331e-06	---+	49.3	5.911	3	0.116
8:3634137:A:G	a	g	0.9333	0.9538	-0.306	0.0658	3.313e-06	---+	45.7	5.528	3	0.137
8:3634426:C:G	c	g	0.0461	0.068	0.2934	0.0649	6.238e-06	+++-	49.1	5.889	3	0.1171
8:3636817:C:T	t	c	0.932	0.9538	-0.2939	0.0649	5.997e-06	---+	49.7	5.961	3	0.1135
8:3637956:A:T	a	t	0.0461	0.068	0.2939	0.0649	5.997e-06	+++-	49.7	5.961	3	0.1135
8:3638650:A:T	a	t	0.0426	0.068	0.296	0.0652	5.589e-06	+++-	47.6	5.723	3	0.1259
8:3639954:A:T	a	t	0.0465	0.0686	0.2938	0.0649	5.954e-06	+++-	37.4	4.792	3	0.1877
8:3640313:A:G	a	g	0.932	0.9603	-0.3031	0.0653	3.454e-06	---+	27.3	4.125	3	0.2483
8:3640540:G:T	t	g	0.0397	0.0682	0.3115	0.0653	1.85e-06	+++-	40.8	5.065	3	0.1671
8:3640659:A:G	a	g	0.0354	0.068	0.312	0.0656	2.003e-06	+++-	37.9	4.833	3	0.1844
8:3640771:A:G	a	g	0.9257	0.9646	-0.314	0.0639	8.921e-07	---+	43.3	5.294	3	0.1515
8:3641950:A:C	a	c	0.0354	0.0667	0.3013	0.0658	4.727e-06	+++-	41.7	5.142	3	0.1617
8:3642042:A:G	a	g	0.9327	0.9646	-0.3062	0.0657	3.146e-06	---+	41.3	5.108	3	0.1641
8:3642061:C:G	c	g	0.0354	0.0673	0.3062	0.0657	3.146e-06	+++-	41.3	5.108	3	0.1641
8:3642292:A:G	a	g	0.0354	0.0673	0.3034	0.0661	4.503e-06	+++-	19.4	3.721	3	0.2932
8:3642293:A:C	a	c	0.0354	0.0673	0.3034	0.0661	4.503e-06	+++-	19.4	3.721	3	0.2932
8:3642582:A:C	a	c	0.0354	0.0673	0.3081	0.0658	2.87e-06	+++-	40.2	5.02	3	0.1703
8:3642919:A:G	a	g	0.9307	0.9646	-0.3037	0.0654	3.463e-06	---+	42.7	5.239	3	0.1551
8:3643244:C:G	c	g	0.0662	0.0762	0.304	0.0621	9.784e-07	++++	53.7	6.474	3	0.09071
8:3647553:A:G	a	g	0.0631	0.0731	0.2994	0.0635	2.447e-06	++++	68.7	9.583	3	0.02246
8:3670511:C:G	c	g	0.936	0.9417	-0.3124	0.0665	2.58e-06	----	73.7	11.408	3	0.009712
10:90753135:A:G	a	g	0.0703	0.1273	0.2285	0.0509	7.157e-06	++++	58.5	7.222	3	0.06515
10:90756163:A:G	a	g	0.8725	0.9291	-0.2267	0.0508	8.095e-06	----	60.4	7.569	3	0.05582
11:80632471:C:T	t	c	0.9186	0.9324	-0.2838	0.0628	6.187e-06	---+	54.8	6.641	3	0.08426
11:80633016:C:T	t	c	0.9186	0.9325	-0.2837	0.0628	6.169e-06	---+	54.8	6.644	3	0.08416
14:27302413:A:C	a	c	0.4909	0.5586	-0.1433	0.0323	9.282e-06	----	0	0.114	3	0.9901
14:65450630:C:A	a	c	0.3355	0.3882	0.1486	0.0334	8.545e-06	++++	0	1.101	3	0.7769
14:65458271:A:G	a	g	0.0349	0.0775	0.284	0.0639	8.711e-06	+++-	66.5	8.946	3	0.03002
14:82705630:A:G	a	g	0.8082	0.8583	-0.1883	0.0418	6.809e-06	----	0	2.077	3	0.5566
16:71305579:A:C	a	c	0.2274	0.2508	0.1804	0.0387	3.137e-06	++++	31.2	4.363	3	0.2248
16:71310697:A:G	a	g	0.2294	0.2558	0.1707	0.0386	9.601e-06	++++	32.7	4.461	3	0.2158
WUSTL PD
CHR	SNP	BP	Effect Allele	MAF	BETA	SE	L95	U95	STAT	P
1	1:212093166:C:T	212093166	C	0.06596	0.5369	0.1147	0.3121	0.7617	4.681	3.557e-06
1	1:212094669:A:G	212094669	A	0.06596	0.5369	0.1147	0.3121	0.7617	4.681	3.557e-06
1	1:212097837:C:T	212097837	T	0.06458	0.5393	0.1172	0.3095	0.7691	4.6	5.212e-06
1	1:225895096:A:G	225895096	A	0.1124	0.3603	0.08079	0.202	0.5187	4.46	9.859e-06
1	1:225895806:A:G	225895806	A	0.1134	0.364	0.08077	0.2057	0.5223	4.506	8.005e-06
2	2:153497910:A:G	153497910	G	0.083	0.4754	0.1006	0.2782	0.6726	4.725	2.906e-06
2	2:153508885:C:G	153508885	G	0.09933	0.4476	0.09652	0.2585	0.6368	4.638	4.372e-06
2	2:153529785:G:T	153529785	G	0.1	0.4394	0.09619	0.2508	0.6279	4.568	6.054e-06
2	2:153530937:A:G	153530937	G	0.09987	0.4406	0.09616	0.2521	0.6291	4.582	5.659e-06
2	2:153540888:A:G	153540888	G	0.09987	0.4406	0.09616	0.2521	0.6291	4.582	5.659e-06
2	2:153545129:A:G	153545129	G	0.09987	0.4406	0.09616	0.2521	0.6291	4.582	5.659e-06
2	2:153559644:A:T	153559644	T	0.09987	0.4406	0.09616	0.2521	0.6291	4.582	5.659e-06
2	2:153564906:C:T	153564906	T	0.09987	0.4406	0.09616	0.2521	0.6291	4.582	5.659e-06
2	2:153572943:A:G	153572943	A	0.07656	0.5037	0.1059	0.296	0.7113	4.754	2.525e-06
2	2:153574150:A:G	153574150	A	0.0744	0.5353	0.1078	0.324	0.7465	4.967	9.027e-07
2	2:153610953:C:G	153610953	C	0.07343	0.5169	0.1078	0.3057	0.7282	4.796	2.073e-06
4	4:189275321:A:G	189275321	G	0.05976	0.5409	0.1139	0.3177	0.7641	4.749	2.591e-06
4	4:189276520:A:T	189276520	A	0.05976	0.5409	0.1139	0.3177	0.7641	4.749	2.591e-06
4	4:189280075:A:T	189280075	T	0.08644	0.4359	0.09644	0.2469	0.625	4.52	7.515e-06
4	4:189282094:C:G	189282094	C	0.05933	0.5503	0.1147	0.3254	0.7752	4.796	2.069e-06
4	4:189295687:C:T	189295687	T	0.07333	0.4852	0.1067	0.2762	0.6943	4.55	6.567e-06
5	5:67758487:A:G	67758487	A	0.05705	0.6317	0.1179	0.4006	0.8628	5.358	1.229e-07
5	5:67759358:G:T	67759358	G	0.05751	0.6165	0.1178	0.3857	0.8473	5.235	2.336e-07
5	5:67760953:A:C	67760953	C	0.05608	0.6367	0.1181	0.4052	0.8682	5.39	1.037e-07
5	5:67761365:C:T	67761365	T	0.05533	0.649	0.1187	0.4163	0.8817	5.466	6.914e-08
5	5:67762200:C:T	67762200	T	0.05957	0.6354	0.1172	0.4056	0.8651	5.42	8.821e-08
5	5:67764093:A:G	67764093	A	0.06024	0.621	0.1165	0.3926	0.8493	5.33	1.419e-07
5	5:67764107:C:G	67764107	C	0.06016	0.6217	0.1164	0.3935	0.8499	5.34	1.344e-07
5	5:67766952:A:G	67766952	G	0.05978	0.6187	0.1157	0.392	0.8453	5.349	1.282e-07
5	5:67768278:C:A	67768278	A	0.05823	0.6458	0.1188	0.413	0.8786	5.437	8.059e-08
5	5:67768435:G:T	67768435	G	0.06533	0.5643	0.1132	0.3425	0.7861	4.987	8.152e-07
5	5:67769483:A:G	67769483	A	0.06542	0.5708	0.1125	0.3504	0.7913	5.075	5.262e-07
5	5:67769587:A:T	67769587	A	0.06551	0.5691	0.1126	0.3484	0.7897	5.054	5.848e-07
5	5:67769608:G:T	67769608	G	0.06542	0.5708	0.1125	0.3504	0.7913	5.075	5.262e-07
7	7:12079107:A:C	12079107	C	0.068	0.5095	0.1128	0.2883	0.7306	4.515	7.688e-06
7	7:12079191:G:T	12079191	G	0.06791	0.5095	0.1128	0.2883	0.7306	4.515	7.688e-06
7	7:12079219:A:G	12079219	G	0.06791	0.5095	0.1128	0.2883	0.7306	4.515	7.688e-06
7	7:12079330:C:G	12079330	C	0.06791	0.5095	0.1128	0.2883	0.7306	4.515	7.688e-06
7	7:12079399:C:G	12079399	G	0.06791	0.5095	0.1128	0.2883	0.7306	4.515	7.688e-06
7	7:12080143:A:G	12080143	G	0.06848	0.5011	0.1123	0.281	0.7212	4.462	9.764e-06
7	7:12080555:A:G	12080555	G	0.06848	0.5011	0.1123	0.281	0.7212	4.462	9.764e-06
7	7:12080836:A:T	12080836	T	0.06848	0.5011	0.1123	0.281	0.7212	4.462	9.764e-06
7	7:12081336:A:G	12081336	G	0.06848	0.5011	0.1123	0.281	0.7212	4.462	9.764e-06
7	7:12081366:A:G	12081366	A	0.06848	0.5011	0.1123	0.281	0.7212	4.462	9.764e-06
7	7:12081542:C:T	12081542	T	0.06848	0.5011	0.1123	0.281	0.7212	4.462	9.764e-06
7	7:12090303:A:G	12090303	A	0.06631	0.519	0.1132	0.2971	0.7408	4.585	5.583e-06
17	17:74378901:A:C	74378901	A	0.1245	0.3953	0.08753	0.2237	0.5669	4.516	7.65e-06
17	17:74381567:A:G	74381567	G	0.1238	0.3953	0.08753	0.2237	0.5669	4.516	7.65e-06
17	17:74398510:A:C	74398510	A	0.1222	0.3976	0.08885	0.2235	0.5718	4.476	9.194e-06
17	17:74403926:C:T	74403926	T	0.122	0.3977	0.08817	0.2249	0.5705	4.511	7.839e-06
17	17:74405280:A:G	74405280	A	0.1223	0.3972	0.08826	0.2242	0.5702	4.501	8.209e-06
17	17:74409547:A:G	74409547	A	0.1222	0.3976	0.08885	0.2235	0.5718	4.476	9.194e-06
17	17:74413903:A:G	74413903	A	0.1222	0.3976	0.08885	0.2235	0.5718	4.476	9.194e-06
17	17:74419086:C:T	74419086	T	0.1233	0.3974	0.08894	0.2231	0.5718	4.468	9.502e-06
17	17:74429992:C:G	74429992	G	0.1232	0.3976	0.08885	0.2235	0.5718	4.476	9.194e-06
17	17:74430310:A:T	74430310	T	0.1232	0.3976	0.08885	0.2235	0.5718	4.476	9.194e-06
17	17:74438120:A:T	74438120	T	0.122	0.3981	0.08883	0.224	0.5722	4.482	8.952e-06
17	17:74444758:C:T	74444758	T	0.1232	0.3976	0.08885	0.2235	0.5718	4.476	9.194e-06
17	17:74448255:A:G	74448255	A	0.1237	0.3962	0.08858	0.2226	0.5698	4.473	9.317e-06
18	18:66545582:A:G	66545582	G	0.05812	0.5571	0.1197	0.3225	0.7916	4.655	4.031e-06
18	18:66546405:A:G	66546405	A	0.05812	0.5571	0.1197	0.3225	0.7916	4.655	4.031e-06
18	18:66551610:A:G	66551610	A	0.05812	0.5571	0.1197	0.3225	0.7916	4.655	4.031e-06
18	18:66565632:A:G	66565632	G	0.05871	0.595	0.1198	0.3602	0.8297	4.968	8.928e-07
19	19:52660279:C:T	52660279	T	0.2544	0.3378	0.06077	0.2187	0.4569	5.558	4.431e-08
PPMI
CHR	SNP	BP	Effect Allele	MAF	BETA	SE	L95	U95	STAT	P
4	4:139437272:C:T	139437272	T	0.2757	-0.2472	0.05512	-0.3552	-0.1391	-4.484	8.422e-06
4	4:139437395:A:C	139437395	C	0.2757	-0.2472	0.05512	-0.3552	-0.1391	-4.484	8.422e-06
4	4:139438894:A:G	139438894	G	0.2757	-0.2472	0.05512	-0.3552	-0.1391	-4.484	8.422e-06
4	4:139454037:C:T	139454037	C	0.2726	-0.2463	0.05523	-0.3545	-0.138	-4.459	9.467e-06
4	4:162896015:C:G	162896015	C	0.3329	0.2285	0.05032	0.1299	0.3271	4.541	6.492e-06
4	4:184899463:C:T	184899463	T	0.4708	-0.215	0.04787	-0.3088	-0.1211	-4.491	8.19e-06
4	4:184902533:A:G	184902533	G	0.4701	-0.2161	0.04793	-0.3101	-0.1222	-4.509	7.524e-06
5	5:164586883:G:T	164586883	T	0.06925	0.4009	0.08961	0.2253	0.5766	4.474	8.831e-06
5	5:164586884:A:T	164586884	A	0.06925	0.4009	0.08961	0.2253	0.5766	4.474	8.831e-06
6	6:38147245:C:G	38147245	C	0.0648	0.4635	0.09947	0.2685	0.6584	4.659	3.735e-06
6	6:123543449:C:G	123543449	C	0.3253	0.258	0.05009	0.1598	0.3562	5.151	3.293e-07
6	6:123545640:C:T	123545640	T	0.3253	0.258	0.05009	0.1598	0.3562	5.151	3.293e-07
6	6:123545815:C:T	123545815	T	0.3253	0.258	0.05009	0.1598	0.3562	5.151	3.293e-07
6	6:123550027:C:A	123550027	A	0.3253	0.258	0.05009	0.1598	0.3562	5.151	3.293e-07
6	6:123553071:C:G	123553071	C	0.3259	0.2587	0.05012	0.1605	0.357	5.162	3.107e-07
6	6:123556891:A:G	123556891	G	0.3266	0.2651	0.04996	0.1672	0.3631	5.307	1.455e-07
6	6:123563696:A:G	123563696	G	0.3278	0.2705	0.04995	0.1726	0.3684	5.415	8.198e-08
6	6:123563968:C:T	123563968	T	0.3259	0.2616	0.04998	0.1636	0.3596	5.234	2.143e-07
6	6:123569927:A:C	123569927	C	0.3266	0.2651	0.04996	0.1672	0.3631	5.307	1.455e-07
12	12:76779841:A:C	76779841	C	0.1321	0.3213	0.0718	0.1806	0.4621	4.475	8.774e-06
12	12:76813872:A:G	76813872	G	0.1315	0.3248	0.07233	0.183	0.4666	4.491	8.176e-06
12	12:76872587:C:T	76872587	T	0.1321	0.3308	0.07221	0.1893	0.4724	4.581	5.388e-06
12	12:76917780:C:T	76917780	C	0.1328	0.3209	0.07215	0.1795	0.4623	4.448	9.939e-06
12	12:76923192:A:G	76923192	A	0.1328	0.3209	0.07215	0.1795	0.4623	4.448	9.939e-06
12	12:76928975:A:T	76928975	A	0.1341	0.3234	0.07193	0.1825	0.4644	4.497	7.963e-06
ADNI
CHR	SNP	BP	Effect Allele	MAF	BETA	SE	L95	U95	STAT	P
1	1:210484569:C:T	210484569	C	0.06422	0.7885	0.1601	0.4746	1.102	4.924	1.392e-06
1	1:210485275:A:G	210485275	G	0.06707	0.7407	0.1578	0.4315	1.05	4.695	4.03e-06
1	1:210489411:A:G	210489411	G	0.06707	0.7407	0.1578	0.4315	1.05	4.695	4.03e-06
1	1:210490220:G:T	210490220	G	0.06707	0.7407	0.1578	0.4315	1.05	4.695	4.03e-06
1	1:210491392:C:T	210491392	T	0.06707	0.7407	0.1578	0.4315	1.05	4.695	4.03e-06
1	1:210496304:A:G	210496304	A	0.06687	0.74	0.1575	0.4314	1.049	4.699	3.943e-06
1	1:210498686:C:T	210498686	T	0.06667	0.7404	0.1572	0.4323	1.048	4.711	3.731e-06
1	1:210499138:C:G	210499138	G	0.06667	0.7404	0.1572	0.4323	1.048	4.711	3.731e-06
1	1:210499394:C:T	210499394	T	0.06798	0.7138	0.1559	0.4082	1.019	4.579	6.787e-06
3	3:23904214:A:C	23904214	A	0.08157	0.6683	0.1426	0.3888	0.9478	4.687	4.163e-06
3	3:24045576:A:G	24045576	G	0.06583	0.7047	0.1516	0.4075	1.002	4.648	5.037e-06
3	3:131603241:C:G	131603241	C	0.07951	0.6922	0.1446	0.4088	0.9756	4.788	2.633e-06
3	3:131614999:A:G	131614999	A	0.07975	0.6911	0.1448	0.4073	0.9749	4.773	2.823e-06
3	3:131616345:C:T	131616345	T	0.07975	0.6911	0.1448	0.4073	0.9749	4.773	2.823e-06
5	5:79398765:A:G	79398765	A	0.05758	0.7163	0.1577	0.4073	1.025	4.543	7.967e-06
5	5:79400931:C:T	79400931	T	0.05589	0.8078	0.1587	0.4968	1.119	5.091	6.193e-07
5	5:79401509:C:T	79401509	T	0.05438	0.775	0.1612	0.459	1.091	4.807	2.392e-06
5	5:79402236:C:T	79402236	T	0.05438	0.8405	0.16	0.5268	1.154	5.251	2.811e-07
6	6:65657224:A:G	65657224	G	0.0861	0.6978	0.1358	0.4317	0.9639	5.14	4.873e-07
6	6:65658420:C:T	65658420	T	0.0861	0.6978	0.1358	0.4317	0.9639	5.14	4.873e-07
6	6:65659244:C:G	65659244	C	0.0861	0.6978	0.1358	0.4317	0.9639	5.14	4.873e-07
6	6:65660882:C:G	65660882	C	0.0861	0.6978	0.1358	0.4317	0.9639	5.14	4.873e-07
6	6:65661312:C:T	65661312	C	0.0861	0.6978	0.1358	0.4317	0.9639	5.14	4.873e-07
6	6:65662275:A:G	65662275	G	0.0861	0.6978	0.1358	0.4317	0.9639	5.14	4.873e-07
6	6:65663170:C:G	65663170	G	0.0861	0.6978	0.1358	0.4317	0.9639	5.14	4.873e-07
6	6:65664539:A:G	65664539	G	0.0861	0.6978	0.1358	0.4317	0.9639	5.14	4.873e-07
6	6:65664756:A:T	65664756	T	0.0861	0.6978	0.1358	0.4317	0.9639	5.14	4.873e-07
6	6:65665542:A:G	65665542	A	0.0861	0.6978	0.1358	0.4317	0.9639	5.14	4.873e-07
6	6:65667291:A:G	65667291	G	0.0861	0.6978	0.1358	0.4317	0.9639	5.14	4.873e-07
6	6:65668539:A:G	65668539	A	0.08485	0.6965	0.1367	0.4286	0.9644	5.096	6.063e-07
6	6:65668924:C:T	65668924	C	0.0861	0.6978	0.1358	0.4317	0.9639	5.14	4.873e-07
6	6:65673624:A:G	65673624	G	0.0861	0.6978	0.1358	0.4317	0.9639	5.14	4.873e-07
6	6:65674375:C:T	65674375	C	0.0861	0.6978	0.1358	0.4317	0.9639	5.14	4.873e-07
6	6:65674732:A:C	65674732	A	0.0861	0.6978	0.1358	0.4317	0.9639	5.14	4.873e-07
6	6:65676590:A:T	65676590	T	0.0861	0.6978	0.1358	0.4317	0.9639	5.14	4.873e-07
6	6:65676859:C:T	65676859	T	0.08485	0.7024	0.1368	0.4343	0.9705	5.136	4.989e-07
6	6:65677273:A:G	65677273	G	0.08485	0.7024	0.1368	0.4343	0.9705	5.136	4.989e-07
6	6:65678064:C:G	65678064	C	0.08485	0.7024	0.1368	0.4343	0.9705	5.136	4.989e-07
6	6:65678683:A:G	65678683	G	0.0861	0.6978	0.1358	0.4317	0.9639	5.14	4.873e-07
6	6:65680708:A:G	65680708	G	0.0861	0.6978	0.1358	0.4317	0.9639	5.14	4.873e-07
6	6:65680921:A:G	65680921	G	0.0861	0.6978	0.1358	0.4317	0.9639	5.14	4.873e-07
6	6:65681407:C:T	65681407	T	0.0861	0.6978	0.1358	0.4317	0.9639	5.14	4.873e-07
6	6:65683160:A:T	65683160	T	0.0861	0.6978	0.1358	0.4317	0.9639	5.14	4.873e-07
6	6:65684251:C:T	65684251	T	0.0861	0.6978	0.1358	0.4317	0.9639	5.14	4.873e-07
6	6:65684402:C:T	65684402	T	0.0861	0.6978	0.1358	0.4317	0.9639	5.14	4.873e-07
6	6:65687238:A:G	65687238	A	0.0861	0.6978	0.1358	0.4317	0.9639	5.14	4.873e-07
6	6:65687330:C:T	65687330	T	0.0861	0.6978	0.1358	0.4317	0.9639	5.14	4.873e-07
6	6:65687411:C:T	65687411	T	0.0861	0.6978	0.1358	0.4317	0.9639	5.14	4.873e-07
6	6:65687696:A:C	65687696	C	0.0861	0.6978	0.1358	0.4317	0.9639	5.14	4.873e-07
6	6:65687886:C:T	65687886	C	0.0861	0.6978	0.1358	0.4317	0.9639	5.14	4.873e-07
6	6:65688309:A:G	65688309	A	0.0861	0.6978	0.1358	0.4317	0.9639	5.14	4.873e-07
6	6:65689198:A:T	65689198	T	0.0861	0.6978	0.1358	0.4317	0.9639	5.14	4.873e-07
6	6:65689786:A:G	65689786	G	0.0861	0.6978	0.1358	0.4317	0.9639	5.14	4.873e-07
6	6:65690847:C:G	65690847	G	0.0861	0.6978	0.1358	0.4317	0.9639	5.14	4.873e-07
6	6:65692153:A:C	65692153	C	0.0861	0.6978	0.1358	0.4317	0.9639	5.14	4.873e-07
6	6:65698275:C:T	65698275	C	0.0861	0.6978	0.1358	0.4317	0.9639	5.14	4.873e-07
6	6:65698830:A:G	65698830	G	0.0861	0.6978	0.1358	0.4317	0.9639	5.14	4.873e-07
6	6:65699119:C:T	65699119	C	0.0861	0.6978	0.1358	0.4317	0.9639	5.14	4.873e-07
6	6:65701678:C:T	65701678	C	0.0861	0.6978	0.1358	0.4317	0.9639	5.14	4.873e-07
6	6:65702134:C:T	65702134	C	0.0861	0.6978	0.1358	0.4317	0.9639	5.14	4.873e-07
6	6:65702166:A:G	65702166	A	0.0861	0.6978	0.1358	0.4317	0.9639	5.14	4.873e-07
6	6:65702376:C:T	65702376	T	0.0861	0.6978	0.1358	0.4317	0.9639	5.14	4.873e-07
6	6:65702545:C:T	65702545	C	0.0861	0.6978	0.1358	0.4317	0.9639	5.14	4.873e-07
6	6:65702597:C:T	65702597	T	0.0861	0.6978	0.1358	0.4317	0.9639	5.14	4.873e-07
6	6:65702653:A:C	65702653	A	0.0861	0.6978	0.1358	0.4317	0.9639	5.14	4.873e-07
6	6:65702711:A:G	65702711	A	0.0861	0.6978	0.1358	0.4317	0.9639	5.14	4.873e-07
6	6:65702760:A:G	65702760	G	0.0861	0.6978	0.1358	0.4317	0.9639	5.14	4.873e-07
6	6:65703065:A:G	65703065	G	0.0861	0.6978	0.1358	0.4317	0.9639	5.14	4.873e-07
6	6:65703091:A:G	65703091	G	0.09021	0.6542	0.1314	0.3967	0.9117	4.98	1.066e-06
6	6:65703283:C:T	65703283	T	0.0861	0.6978	0.1358	0.4317	0.9639	5.14	4.873e-07
6	6:65703526:G:T	65703526	T	0.0861	0.6978	0.1358	0.4317	0.9639	5.14	4.873e-07
6	6:65703776:A:G	65703776	A	0.0861	0.6978	0.1358	0.4317	0.9639	5.14	4.873e-07
6	6:65704303:A:C	65704303	C	0.0861	0.6978	0.1358	0.4317	0.9639	5.14	4.873e-07
6	6:65704392:A:G	65704392	A	0.0861	0.6978	0.1358	0.4317	0.9639	5.14	4.873e-07
6	6:65704673:A:T	65704673	A	0.0861	0.6978	0.1358	0.4317	0.9639	5.14	4.873e-07
6	6:65704822:A:G	65704822	A	0.0861	0.6978	0.1358	0.4317	0.9639	5.14	4.873e-07
6	6:65705376:C:T	65705376	C	0.0861	0.6978	0.1358	0.4317	0.9639	5.14	4.873e-07
6	6:65705539:C:T	65705539	C	0.0861	0.6978	0.1358	0.4317	0.9639	5.14	4.873e-07
6	6:65706305:A:G	65706305	A	0.0861	0.6978	0.1358	0.4317	0.9639	5.14	4.873e-07
6	6:65706605:A:G	65706605	G	0.0861	0.6978	0.1358	0.4317	0.9639	5.14	4.873e-07
6	6:65706775:G:T	65706775	T	0.0861	0.6978	0.1358	0.4317	0.9639	5.14	4.873e-07
6	6:65706941:A:G	65706941	G	0.0861	0.6978	0.1358	0.4317	0.9639	5.14	4.873e-07
6	6:65707732:C:T	65707732	T	0.0861	0.6978	0.1358	0.4317	0.9639	5.14	4.873e-07
6	6:65708304:C:T	65708304	C	0.0861	0.6978	0.1358	0.4317	0.9639	5.14	4.873e-07
6	6:65709059:A:G	65709059	A	0.0861	0.6978	0.1358	0.4317	0.9639	5.14	4.873e-07
6	6:65709482:A:G	65709482	G	0.0861	0.6978	0.1358	0.4317	0.9639	5.14	4.873e-07
6	6:65709729:A:C	65709729	C	0.0861	0.6978	0.1358	0.4317	0.9639	5.14	4.873e-07
6	6:65709829:C:T	65709829	C	0.0861	0.6978	0.1358	0.4317	0.9639	5.14	4.873e-07
6	6:65710663:G:T	65710663	G	0.0861	0.6978	0.1358	0.4317	0.9639	5.14	4.873e-07
6	6:65710870:C:T	65710870	T	0.0861	0.6978	0.1358	0.4317	0.9639	5.14	4.873e-07
6	6:65715739:A:G	65715739	A	0.0861	0.6978	0.1358	0.4317	0.9639	5.14	4.873e-07
6	6:65715802:C:T	65715802	C	0.0861	0.6978	0.1358	0.4317	0.9639	5.14	4.873e-07
6	6:65716141:A:G	65716141	G	0.08485	0.7177	0.1365	0.4502	0.9852	5.258	2.721e-07
6	6:65716168:G:T	65716168	G	0.08511	0.7144	0.1367	0.4465	0.9823	5.226	3.193e-07
6	6:65716177:A:C	65716177	C	0.08511	0.7144	0.1367	0.4465	0.9823	5.226	3.193e-07
6	6:65716529:C:T	65716529	C	0.0861	0.6978	0.1358	0.4317	0.9639	5.14	4.873e-07
6	6:65717669:C:T	65717669	T	0.0861	0.6978	0.1358	0.4317	0.9639	5.14	4.873e-07
6	6:65718116:C:T	65718116	T	0.0861	0.6978	0.1358	0.4317	0.9639	5.14	4.873e-07
6	6:65718394:A:C	65718394	A	0.0861	0.6978	0.1358	0.4317	0.9639	5.14	4.873e-07
6	6:65719537:C:T	65719537	T	0.0861	0.6978	0.1358	0.4317	0.9639	5.14	4.873e-07
6	6:65719966:C:G	65719966	G	0.0861	0.6978	0.1358	0.4317	0.9639	5.14	4.873e-07
6	6:65720312:A:G	65720312	A	0.08761	0.6862	0.1347	0.4222	0.9503	5.093	6.12e-07
6	6:65721836:C:G	65721836	G	0.0861	0.6978	0.1358	0.4317	0.9639	5.14	4.873e-07
6	6:65722247:A:C	65722247	C	0.0861	0.6978	0.1358	0.4317	0.9639	5.14	4.873e-07
6	6:65722525:A:G	65722525	A	0.0861	0.6978	0.1358	0.4317	0.9639	5.14	4.873e-07
6	6:65723153:A:G	65723153	G	0.0861	0.6978	0.1358	0.4317	0.9639	5.14	4.873e-07
6	6:65724990:C:T	65724990	T	0.0861	0.6978	0.1358	0.4317	0.9639	5.14	4.873e-07
6	6:65725984:C:T	65725984	T	0.0861	0.6978	0.1358	0.4317	0.9639	5.14	4.873e-07
6	6:65726921:A:G	65726921	A	0.0861	0.6978	0.1358	0.4317	0.9639	5.14	4.873e-07
6	6:65728775:A:G	65728775	A	0.0861	0.6978	0.1358	0.4317	0.9639	5.14	4.873e-07
6	6:65729795:A:G	65729795	A	0.08384	0.6784	0.1382	0.4076	0.9493	4.909	1.49e-06
6	6:65730927:C:T	65730927	C	0.0861	0.6978	0.1358	0.4317	0.9639	5.14	4.873e-07
6	6:65731688:A:G	65731688	A	0.0861	0.6978	0.1358	0.4317	0.9639	5.14	4.873e-07
6	6:65733413:A:G	65733413	A	0.0861	0.6978	0.1358	0.4317	0.9639	5.14	4.873e-07
6	6:65733805:A:C	65733805	A	0.0861	0.6978	0.1358	0.4317	0.9639	5.14	4.873e-07
6	6:65733807:G:T	65733807	T	0.0861	0.6978	0.1358	0.4317	0.9639	5.14	4.873e-07
6	6:65735321:G:T	65735321	T	0.0861	0.6978	0.1358	0.4317	0.9639	5.14	4.873e-07
6	6:65735962:A:T	65735962	A	0.0861	0.6978	0.1358	0.4317	0.9639	5.14	4.873e-07
6	6:65736435:A:G	65736435	G	0.0861	0.6978	0.1358	0.4317	0.9639	5.14	4.873e-07
6	6:65736844:C:T	65736844	C	0.0861	0.6978	0.1358	0.4317	0.9639	5.14	4.873e-07
6	6:65738492:A:G	65738492	A	0.0861	0.6978	0.1358	0.4317	0.9639	5.14	4.873e-07
6	6:65739776:G:T	65739776	G	0.0861	0.6978	0.1358	0.4317	0.9639	5.14	4.873e-07
6	6:65740187:C:T	65740187	C	0.0861	0.6978	0.1358	0.4317	0.9639	5.14	4.873e-07
6	6:65741027:A:T	65741027	A	0.0861	0.6978	0.1358	0.4317	0.9639	5.14	4.873e-07
6	6:65743396:A:T	65743396	A	0.0861	0.6978	0.1358	0.4317	0.9639	5.14	4.873e-07
6	6:65745287:A:G	65745287	A	0.0861	0.6978	0.1358	0.4317	0.9639	5.14	4.873e-07
6	6:65745378:A:G	65745378	A	0.0861	0.6978	0.1358	0.4317	0.9639	5.14	4.873e-07
6	6:65746039:A:C	65746039	A	0.0861	0.6978	0.1358	0.4317	0.9639	5.14	4.873e-07
6	6:65748082:A:T	65748082	A	0.0861	0.6978	0.1358	0.4317	0.9639	5.14	4.873e-07
6	6:65749888:C:T	65749888	T	0.0861	0.6978	0.1358	0.4317	0.9639	5.14	4.873e-07
6	6:65751151:A:G	65751151	G	0.0861	0.6978	0.1358	0.4317	0.9639	5.14	4.873e-07
6	6:65751371:C:T	65751371	T	0.0861	0.6978	0.1358	0.4317	0.9639	5.14	4.873e-07
6	6:65756221:A:C	65756221	C	0.08761	0.6794	0.135	0.4147	0.9441	5.031	8.287e-07
6	6:109584100:C:T	109584100	T	0.1742	0.4789	0.1007	0.2816	0.6762	4.758	3.004e-06
6	6:109584645:A:C	109584645	A	0.1767	0.4797	0.09891	0.2858	0.6735	4.85	1.961e-06
6	6:109585240:A:G	109585240	A	0.1767	0.4797	0.09891	0.2858	0.6735	4.85	1.961e-06
6	6:109586678:A:G	109586678	A	0.1767	0.4797	0.09891	0.2858	0.6735	4.85	1.961e-06
6	6:109589335:A:G	109589335	A	0.1767	0.4797	0.09891	0.2858	0.6735	4.85	1.961e-06
6	6:109591941:C:T	109591941	T	0.1767	0.4797	0.09891	0.2858	0.6735	4.85	1.961e-06
6	6:109593604:A:G	109593604	A	0.1767	0.4797	0.09891	0.2858	0.6735	4.85	1.961e-06
6	6:109594156:G:T	109594156	T	0.1767	0.4797	0.09891	0.2858	0.6735	4.85	1.961e-06
6	6:109603410:C:T	109603410	T	0.1767	0.4797	0.09891	0.2858	0.6735	4.85	1.961e-06
6	6:109603855:C:T	109603855	T	0.1767	0.4797	0.09891	0.2858	0.6735	4.85	1.961e-06
6	6:109604897:C:G	109604897	G	0.1767	0.4797	0.09891	0.2858	0.6735	4.85	1.961e-06
6	6:109604981:C:T	109604981	T	0.1767	0.4797	0.09891	0.2858	0.6735	4.85	1.961e-06
6	6:109607144:C:T	109607144	C	0.1767	0.4797	0.09891	0.2858	0.6735	4.85	1.961e-06
6	6:109610508:A:G	109610508	A	0.1767	0.4797	0.09891	0.2858	0.6735	4.85	1.961e-06
6	6:109611467:C:G	109611467	G	0.1767	0.4797	0.09891	0.2858	0.6735	4.85	1.961e-06
6	6:109616239:A:T	109616239	T	0.1767	0.4797	0.09891	0.2858	0.6735	4.85	1.961e-06
6	6:109618389:C:T	109618389	T	0.1767	0.4797	0.09891	0.2858	0.6735	4.85	1.961e-06
6	6:109624481:C:A	109624481	A	0.1752	0.4853	0.09892	0.2914	0.6791	4.905	1.508e-06
6	6:109624766:A:C	109624766	A	0.1742	0.4925	0.09916	0.2982	0.6869	4.967	1.128e-06
7	7:36805382:A:G	36805382	A	0.08359	0.6619	0.1412	0.3851	0.9388	4.686	4.179e-06
7	7:36807410:A:G	36807410	A	0.08485	0.6472	0.1401	0.3725	0.9218	4.619	5.678e-06
7	7:36813863:A:G	36813863	G	0.1383	0.558	0.1142	0.3343	0.7818	4.888	1.639e-06
7	7:36820150:G:T	36820150	T	0.08459	0.6422	0.1404	0.3671	0.9173	4.576	6.879e-06
7	7:36820963:C:T	36820963	T	0.08459	0.6422	0.1404	0.3671	0.9173	4.576	6.879e-06
7	7:36821077:A:G	36821077	A	0.08459	0.6422	0.1404	0.3671	0.9173	4.576	6.879e-06
7	7:36821103:G:T	36821103	T	0.08459	0.6422	0.1404	0.3671	0.9173	4.576	6.879e-06
7	7:36821241:A:G	36821241	A	0.08308	0.6705	0.1411	0.394	0.9469	4.753	3.072e-06
7	7:36821254:A:G	36821254	A	0.08308	0.6705	0.1411	0.394	0.9469	4.753	3.072e-06
7	7:36821376:C:T	36821376	T	0.08459	0.6422	0.1404	0.3671	0.9173	4.576	6.879e-06
8	8:3670511:C:G	3670511	G	0.05828	0.8315	0.1715	0.4955	1.168	4.85	1.972e-06
9	9:32370026:A:G	32370026	G	0.2284	0.416	0.09129	0.237	0.5949	4.556	7.56e-06
16	16:6842550:A:G	6842550	A	0.07143	0.7133	0.1577	0.4042	1.022	4.523	8.727e-06
19	19:29335621:A:C	29335621	C	0.06687	0.7287	0.1571	0.4209	1.036	4.64	5.168e-06
19	19:29346559:A:T	29346559	A	0.06344	0.7451	0.1598	0.432	1.058	4.664	4.61e-06
22	22:32607057:A:G	32607057	G	0.05136	0.7921	0.1666	0.4656	1.119	4.755	3.045e-06
22	22:32607665:C:G	32607665	G	0.05136	0.7921	0.1666	0.4656	1.119	4.755	3.045e-06
22	22:32608602:C:T	32608602	C	0.05136	0.7921	0.1666	0.4656	1.119	4.755	3.045e-06
Spain
CHR	SNP	BP	Effect Allele	MAF	BETA	SE	L95	U95	STAT	P
2	2:40378186:A:C	40378186	A	0.08527	0.965	0.1993	0.5745	1.356	4.843	3.794e-06
4	4:130784992:A:G	130784992	A	0.207	0.6859	0.1398	0.412	0.9599	4.907	2.916e-06
4	4:130785224:G:T	130785224	G	0.207	0.6859	0.1398	0.412	0.9599	4.907	2.916e-06
4	4:130796497:C:T	130796497	C	0.2109	0.6379	0.1379	0.3675	0.9082	4.625	9.471e-06
4	4:130817769:A:G	130817769	G	0.2109	0.6379	0.1379	0.3675	0.9082	4.625	9.471e-06
4	4:130825673:A:T	130825673	T	0.2093	0.6375	0.1368	0.3694	0.9057	4.659	8.159e-06
4	4:147023232:C:A	147023232	A	0.0625	1.047	0.2259	0.6041	1.49	4.634	9.118e-06
4	4:147024537:A:T	147024537	A	0.06202	1.054	0.2255	0.6117	1.496	4.673	7.722e-06
4	4:147024985:G:T	147024985	G	0.06202	1.054	0.2255	0.6117	1.496	4.673	7.722e-06
4	4:147033634:C:G	147033634	C	0.06202	1.054	0.2255	0.6117	1.496	4.673	7.722e-06
5	5:35549600:A:G	35549600	A	0.05906	1.221	0.2486	0.7338	1.708	4.912	2.881e-06
6	6:2530320:C:G	2530320	C	0.09055	0.9161	0.1944	0.5352	1.297	4.714	6.62e-06
6	6:2530398:A:G	2530398	A	0.09055	0.9161	0.1944	0.5352	1.297	4.714	6.62e-06
6	6:2536050:C:T	2536050	T	0.09055	0.9255	0.1924	0.5484	1.303	4.81	4.429e-06
6	6:2536710:C:G	2536710	G	0.09055	0.9255	0.1924	0.5484	1.303	4.81	4.429e-06
6	6:2537601:A:T	2537601	A	0.1024	0.8668	0.186	0.5022	1.231	4.659	8.274e-06
6	6:2538032:A:G	2538032	G	0.09055	0.9255	0.1924	0.5484	1.303	4.81	4.429e-06
6	6:2551421:C:T	2551421	T	0.08984	0.925	0.1911	0.5505	1.3	4.841	3.851e-06
6	6:2554214:A:T	2554214	A	0.08984	0.925	0.1911	0.5505	1.3	4.841	3.851e-06
6	6:2554469:G:T	2554469	T	0.08984	0.925	0.1911	0.5505	1.3	4.841	3.851e-06
6	6:2557053:A:G	2557053	G	0.09375	0.9221	0.1888	0.552	1.292	4.883	3.226e-06
6	6:2565898:C:T	2565898	T	0.09127	0.9295	0.1945	0.5483	1.311	4.78	5.07e-06
6	6:2574130:C:T	2574130	T	0.08871	0.9955	0.1981	0.6073	1.384	5.026	1.823e-06
6	6:2578314:C:T	2578314	T	0.08871	0.9951	0.1981	0.6068	1.383	5.024	1.839e-06
6	6:11540409:A:G	11540409	G	0.09302	1.024	0.2015	0.6292	1.419	5.083	1.357e-06
6	6:26351890:A:T	26351890	A	0.06746	0.9644	0.1991	0.5742	1.355	4.844	3.879e-06
6	6:26364520:C:T	26364520	T	0.05952	1.137	0.2205	0.7048	1.569	5.156	1.019e-06
6	6:26370660:A:G	26370660	A	0.05952	1.137	0.2205	0.7048	1.569	5.156	1.019e-06
6	6:26373943:A:G	26373943	G	0.05952	1.137	0.2205	0.7048	1.569	5.156	1.019e-06
6	6:26431285:C:T	26431285	T	0.07308	1.079	0.2216	0.6442	1.513	4.867	3.407e-06
6	6:26432570:C:G	26432570	C	0.07308	1.079	0.2216	0.6442	1.513	4.867	3.407e-06
6	6:26436692:C:T	26436692	T	0.07308	1.079	0.2216	0.6442	1.513	4.867	3.407e-06
6	6:26437106:C:T	26437106	T	0.07308	1.079	0.2216	0.6442	1.513	4.867	3.407e-06
6	6:26444375:A:G	26444375	A	0.07308	1.079	0.2216	0.6442	1.513	4.867	3.407e-06
6	6:26448344:C:G	26448344	G	0.07308	1.079	0.2216	0.6442	1.513	4.867	3.407e-06
6	6:26452947:C:T	26452947	T	0.07308	1.079	0.2216	0.6442	1.513	4.867	3.407e-06
6	6:26460424:A:G	26460424	A	0.07308	1.079	0.2216	0.6442	1.513	4.867	3.407e-06
6	6:26461461:A:G	26461461	G	0.07308	1.079	0.2216	0.6442	1.513	4.867	3.407e-06
6	6:26465384:A:C	26465384	C	0.06977	1.094	0.2283	0.6465	1.541	4.792	4.699e-06
6	6:26470862:A:G	26470862	A	0.2077	0.7418	0.1488	0.4501	1.033	4.984	2.064e-06
6	6:26473083:A:G	26473083	G	0.07308	1.079	0.2216	0.6442	1.513	4.867	3.407e-06
6	6:26475016:C:T	26475016	T	0.2077	0.7418	0.1488	0.4501	1.033	4.984	2.064e-06
6	6:26478909:C:T	26478909	T	0.2077	0.7418	0.1488	0.4501	1.033	4.984	2.064e-06
6	6:26479891:A:C	26479891	C	0.2077	0.7418	0.1488	0.4501	1.033	4.984	2.064e-06
6	6:26484330:A:C	26484330	A	0.2077	0.7418	0.1488	0.4501	1.033	4.984	2.064e-06
6	6:26515050:C:G	26515050	G	0.07308	1.079	0.2216	0.6442	1.513	4.867	3.407e-06
6	6:26517515:C:T	26517515	T	0.07308	1.079	0.2216	0.6442	1.513	4.867	3.407e-06
6	6:26519280:A:T	26519280	T	0.07308	1.079	0.2216	0.6442	1.513	4.867	3.407e-06
6	6:26544798:A:T	26544798	T	0.07308	1.079	0.2216	0.6442	1.513	4.867	3.407e-06
6	6:26574150:C:T	26574150	T	0.07308	1.079	0.2216	0.6442	1.513	4.867	3.407e-06
6	6:26581258:A:T	26581258	T	0.06977	1.094	0.2283	0.6465	1.541	4.792	4.699e-06
6	6:26594033:C:T	26594033	T	0.1575	0.845	0.1646	0.5224	1.168	5.134	1.11e-06
6	6:26598798:A:G	26598798	A	0.06641	1.121	0.2335	0.6629	1.578	4.798	4.615e-06
6	6:26600156:A:G	26600156	A	0.06641	1.121	0.2335	0.6629	1.578	4.798	4.615e-06
6	6:26608850:C:T	26608850	T	0.06641	1.121	0.2335	0.6629	1.578	4.798	4.615e-06
6	6:26610640:C:T	26610640	C	0.06641	1.121	0.2335	0.6629	1.578	4.798	4.615e-06
6	6:26611608:A:G	26611608	A	0.06641	1.121	0.2335	0.6629	1.578	4.798	4.615e-06
6	6:26617058:C:T	26617058	T	0.06641	1.121	0.2335	0.6629	1.578	4.798	4.615e-06
6	6:26617075:C:T	26617075	C	0.06641	1.121	0.2335	0.6629	1.578	4.798	4.615e-06
6	6:26622290:C:A	26622290	A	0.06641	1.121	0.2335	0.6629	1.578	4.798	4.615e-06
6	6:26625319:C:T	26625319	C	0.06641	1.121	0.2335	0.6629	1.578	4.798	4.615e-06
6	6:26626116:A:G	26626116	A	0.06641	1.121	0.2335	0.6629	1.578	4.798	4.615e-06
6	6:26630999:A:G	26630999	A	0.06641	1.121	0.2335	0.6629	1.578	4.798	4.615e-06
6	6:26639865:C:T	26639865	C	0.06641	1.121	0.2335	0.6629	1.578	4.798	4.615e-06
6	6:26645100:C:T	26645100	T	0.1808	0.7231	0.1497	0.4297	1.016	4.831	3.954e-06
6	6:26646418:A:T	26646418	A	0.06538	1.107	0.2324	0.6516	1.563	4.763	5.263e-06
6	6:26646871:A:G	26646871	G	0.06538	1.107	0.2324	0.6516	1.563	4.763	5.263e-06
6	6:26653166:A:G	26653166	G	0.1808	0.7231	0.1497	0.4297	1.016	4.831	3.954e-06
6	6:26660925:A:C	26660925	C	0.06538	1.107	0.2324	0.6516	1.563	4.763	5.263e-06
6	6:26662626:A:C	26662626	C	0.06538	1.107	0.2324	0.6516	1.563	4.763	5.263e-06
6	6:26689002:A:C	26689002	C	0.06538	1.107	0.2324	0.6516	1.563	4.763	5.263e-06
6	6:26689223:A:G	26689223	G	0.06538	1.107	0.2324	0.6516	1.563	4.763	5.263e-06
6	6:26902286:C:T	26902286	C	0.06538	1.107	0.2324	0.6516	1.563	4.763	5.263e-06
6	6:26905300:C:T	26905300	C	0.06538	1.107	0.2324	0.6516	1.563	4.763	5.263e-06
6	6:26917581:A:G	26917581	G	0.06538	1.107	0.2324	0.6516	1.563	4.763	5.263e-06
6	6:26920529:A:C	26920529	A	0.06538	1.107	0.2324	0.6516	1.563	4.763	5.263e-06
6	6:26921169:C:T	26921169	T	0.06538	1.107	0.2324	0.6516	1.563	4.763	5.263e-06
6	6:26930757:A:G	26930757	G	0.06538	1.107	0.2324	0.6516	1.563	4.763	5.263e-06
6	6:26931817:A:G	26931817	A	0.06538	1.107	0.2324	0.6516	1.563	4.763	5.263e-06
6	6:26948229:C:G	26948229	G	0.06538	1.107	0.2324	0.6516	1.563	4.763	5.263e-06
6	6:26949482:A:T	26949482	T	0.06538	1.107	0.2324	0.6516	1.563	4.763	5.263e-06
6	6:26975904:A:G	26975904	A	0.06538	1.107	0.2324	0.6516	1.563	4.763	5.263e-06
6	6:26995638:A:C	26995638	A	0.06538	1.107	0.2324	0.6516	1.563	4.763	5.263e-06
6	6:27008835:C:T	27008835	C	0.06538	1.107	0.2324	0.6516	1.563	4.763	5.263e-06
6	6:27015052:C:T	27015052	C	0.06202	1.168	0.2376	0.7026	1.634	4.917	2.77e-06
6	6:27020316:C:T	27020316	T	0.06538	1.107	0.2324	0.6516	1.563	4.763	5.263e-06
6	6:27020443:A:G	27020443	A	0.06538	1.107	0.2324	0.6516	1.563	4.763	5.263e-06
6	6:27030084:C:T	27030084	T	0.06538	1.107	0.2324	0.6516	1.563	4.763	5.263e-06
6	6:27044926:A:G	27044926	A	0.06538	1.107	0.2324	0.6516	1.563	4.763	5.263e-06
6	6:27051750:C:G	27051750	C	0.06538	1.107	0.2324	0.6516	1.563	4.763	5.263e-06
6	6:27054867:A:G	27054867	A	0.06538	1.107	0.2324	0.6516	1.563	4.763	5.263e-06
6	6:27055588:A:G	27055588	A	0.06538	1.107	0.2324	0.6516	1.563	4.763	5.263e-06
6	6:27056739:A:G	27056739	G	0.06538	1.107	0.2324	0.6516	1.563	4.763	5.263e-06
6	6:27058312:A:G	27058312	G	0.06538	1.107	0.2324	0.6516	1.563	4.763	5.263e-06
6	6:27066415:A:G	27066415	G	0.06538	1.107	0.2324	0.6516	1.563	4.763	5.263e-06
6	6:27066759:A:T	27066759	T	0.06538	1.107	0.2324	0.6516	1.563	4.763	5.263e-06
6	6:27068036:A:C	27068036	A	0.06538	1.107	0.2324	0.6516	1.563	4.763	5.263e-06
6	6:27085073:C:T	27085073	T	0.06538	1.107	0.2324	0.6516	1.563	4.763	5.263e-06
6	6:27085225:C:T	27085225	T	0.06538	1.107	0.2324	0.6516	1.563	4.763	5.263e-06
6	6:27086859:A:T	27086859	A	0.06538	1.107	0.2324	0.6516	1.563	4.763	5.263e-06
6	6:27090305:A:G	27090305	A	0.06538	1.107	0.2324	0.6516	1.563	4.763	5.263e-06
6	6:27093715:C:T	27093715	T	0.06538	1.107	0.2324	0.6516	1.563	4.763	5.263e-06
6	6:27095313:A:G	27095313	G	0.06538	1.107	0.2324	0.6516	1.563	4.763	5.263e-06
6	6:27097316:C:T	27097316	T	0.06538	1.107	0.2324	0.6516	1.563	4.763	5.263e-06
6	6:27100096:A:G	27100096	A	0.06538	1.107	0.2324	0.6516	1.563	4.763	5.263e-06
6	6:27110715:A:C	27110715	A	0.06538	1.107	0.2324	0.6516	1.563	4.763	5.263e-06
6	6:27112069:C:T	27112069	T	0.06538	1.107	0.2324	0.6516	1.563	4.763	5.263e-06
6	6:27113540:C:A	27113540	A	0.06538	1.107	0.2324	0.6516	1.563	4.763	5.263e-06
6	6:27113811:A:G	27113811	G	0.06538	1.107	0.2324	0.6516	1.563	4.763	5.263e-06
6	6:27115069:C:G	27115069	C	0.06538	1.107	0.2324	0.6516	1.563	4.763	5.263e-06
6	6:27122750:A:G	27122750	A	0.06538	1.107	0.2324	0.6516	1.563	4.763	5.263e-06
6	6:27125877:A:G	27125877	A	0.06538	1.107	0.2324	0.6516	1.563	4.763	5.263e-06
6	6:27131382:C:T	27131382	T	0.06538	1.107	0.2324	0.6516	1.563	4.763	5.263e-06
6	6:27131613:A:G	27131613	A	0.06538	1.107	0.2324	0.6516	1.563	4.763	5.263e-06
6	6:27138387:A:G	27138387	G	0.06538	1.107	0.2324	0.6516	1.563	4.763	5.263e-06
6	6:27138467:A:G	27138467	A	0.06538	1.107	0.2324	0.6516	1.563	4.763	5.263e-06
6	6:27145586:C:T	27145586	T	0.06538	1.107	0.2324	0.6516	1.563	4.763	5.263e-06
6	6:27149794:A:C	27149794	C	0.06538	1.107	0.2324	0.6516	1.563	4.763	5.263e-06
6	6:27150569:C:T	27150569	T	0.06538	1.107	0.2324	0.6516	1.563	4.763	5.263e-06
6	6:27151309:A:G	27151309	G	0.06538	1.107	0.2324	0.6516	1.563	4.763	5.263e-06
6	6:27154830:A:G	27154830	G	0.06538	1.107	0.2324	0.6516	1.563	4.763	5.263e-06
6	6:27155485:A:G	27155485	A	0.06538	1.107	0.2324	0.6516	1.563	4.763	5.263e-06
6	6:27156095:C:G	27156095	C	0.06538	1.107	0.2324	0.6516	1.563	4.763	5.263e-06
6	6:27159104:A:T	27159104	A	0.06202	1.114	0.24	0.6431	1.584	4.639	8.868e-06
6	6:27161152:C:T	27161152	T	0.06202	1.114	0.24	0.6431	1.584	4.639	8.868e-06
6	6:27167033:C:T	27167033	T	0.06202	1.114	0.24	0.6431	1.584	4.639	8.868e-06
6	6:27169307:A:C	27169307	C	0.06202	1.114	0.24	0.6431	1.584	4.639	8.868e-06
6	6:27175215:C:A	27175215	A	0.06202	1.114	0.24	0.6431	1.584	4.639	8.868e-06
6	6:27179829:A:G	27179829	A	0.06154	1.107	0.2402	0.6363	1.578	4.609	9.96e-06
6	6:27181701:C:T	27181701	T	0.06154	1.107	0.2402	0.6363	1.578	4.609	9.96e-06
6	6:27182949:C:T	27182949	T	0.06154	1.107	0.2402	0.6363	1.578	4.609	9.96e-06
6	6:27189517:A:G	27189517	G	0.06154	1.107	0.2402	0.6363	1.578	4.609	9.96e-06
6	6:27198204:A:C	27198204	C	0.06154	1.107	0.2402	0.6363	1.578	4.609	9.96e-06
6	6:27198271:A:G	27198271	G	0.06154	1.107	0.2402	0.6363	1.578	4.609	9.96e-06
6	6:27199688:A:G	27199688	A	0.06154	1.107	0.2402	0.6363	1.578	4.609	9.96e-06
6	6:27200525:A:G	27200525	A	0.06154	1.107	0.2402	0.6363	1.578	4.609	9.96e-06
6	6:27200733:C:T	27200733	T	0.06154	1.107	0.2402	0.6363	1.578	4.609	9.96e-06
6	6:27202093:A:T	27202093	A	0.06154	1.107	0.2402	0.6363	1.578	4.609	9.96e-06
6	6:27203335:C:G	27203335	G	0.06154	1.107	0.2402	0.6363	1.578	4.609	9.96e-06
6	6:27206843:C:G	27206843	G	0.06154	1.107	0.2402	0.6363	1.578	4.609	9.96e-06
6	6:27207644:C:T	27207644	T	0.06154	1.107	0.2402	0.6363	1.578	4.609	9.96e-06
6	6:27211247:C:G	27211247	C	0.06154	1.107	0.2402	0.6363	1.578	4.609	9.96e-06
6	6:27211601:A:C	27211601	C	0.06154	1.107	0.2402	0.6363	1.578	4.609	9.96e-06
6	6:27213867:C:T	27213867	T	0.06154	1.107	0.2402	0.6363	1.578	4.609	9.96e-06
6	6:27214257:C:G	27214257	C	0.06154	1.107	0.2402	0.6363	1.578	4.609	9.96e-06
6	6:27222539:A:G	27222539	G	0.06154	1.107	0.2402	0.6363	1.578	4.609	9.96e-06
6	6:27225959:A:C	27225959	A	0.06154	1.107	0.2402	0.6363	1.578	4.609	9.96e-06
6	6:27228259:A:G	27228259	A	0.06154	1.107	0.2402	0.6363	1.578	4.609	9.96e-06
6	6:27243425:C:G	27243425	G	0.06154	1.107	0.2402	0.6363	1.578	4.609	9.96e-06
6	6:27243767:A:G	27243767	G	0.06154	1.107	0.2402	0.6363	1.578	4.609	9.96e-06
6	6:27252780:A:G	27252780	A	0.06154	1.107	0.2402	0.6363	1.578	4.609	9.96e-06
6	6:27254006:A:G	27254006	A	0.06154	1.107	0.2402	0.6363	1.578	4.609	9.96e-06
6	6:27254332:C:T	27254332	T	0.06154	1.107	0.2402	0.6363	1.578	4.609	9.96e-06
6	6:27254650:A:G	27254650	G	0.06154	1.107	0.2402	0.6363	1.578	4.609	9.96e-06
6	6:27254937:A:C	27254937	C	0.06154	1.107	0.2402	0.6363	1.578	4.609	9.96e-06
6	6:27255231:A:G	27255231	G	0.06154	1.107	0.2402	0.6363	1.578	4.609	9.96e-06
6	6:27255238:A:C	27255238	C	0.06154	1.107	0.2402	0.6363	1.578	4.609	9.96e-06
6	6:27257714:A:G	27257714	G	0.06154	1.107	0.2402	0.6363	1.578	4.609	9.96e-06
6	6:27265235:C:T	27265235	C	0.06154	1.107	0.2402	0.6363	1.578	4.609	9.96e-06
6	6:27265437:C:G	27265437	C	0.06154	1.107	0.2402	0.6363	1.578	4.609	9.96e-06
6	6:27265761:A:G	27265761	G	0.06154	1.107	0.2402	0.6363	1.578	4.609	9.96e-06
6	6:27290888:C:T	27290888	T	0.06154	1.107	0.2402	0.6363	1.578	4.609	9.96e-06
6	6:27290981:A:C	27290981	C	0.06154	1.107	0.2402	0.6363	1.578	4.609	9.96e-06
6	6:27291079:A:G	27291079	G	0.06154	1.107	0.2402	0.6363	1.578	4.609	9.96e-06
6	6:27295808:A:T	27295808	A	0.06154	1.107	0.2402	0.6363	1.578	4.609	9.96e-06
6	6:54158165:C:T	54158165	C	0.09449	0.9265	0.1941	0.5461	1.307	4.774	5.156e-06
6	6:54160851:A:G	54160851	A	0.07364	0.9957	0.2126	0.5791	1.412	4.684	7.37e-06
6	6:54161755:C:T	54161755	C	0.07364	0.9957	0.2126	0.5791	1.412	4.684	7.37e-06
6	6:54161803:A:G	54161803	A	0.07364	0.9957	0.2126	0.5791	1.412	4.684	7.37e-06
6	6:54163591:C:T	54163591	T	0.0969	0.9668	0.19	0.5943	1.339	5.088	1.33e-06
6	6:54163961:A:G	54163961	G	0.0969	0.9668	0.19	0.5943	1.339	5.088	1.33e-06
6	6:54169957:A:G	54169957	G	0.07364	0.9957	0.2126	0.5791	1.412	4.684	7.37e-06
6	6:54171098:C:T	54171098	T	0.0969	0.9668	0.19	0.5943	1.339	5.088	1.33e-06
6	6:54172879:G:T	54172879	G	0.07364	0.9957	0.2126	0.5791	1.412	4.684	7.37e-06
6	6:54173413:A:G	54173413	G	0.07364	0.9957	0.2126	0.5791	1.412	4.684	7.37e-06
6	6:67806060:C:T	67806060	T	0.1016	0.8618	0.186	0.4972	1.226	4.633	9.176e-06
6	6:67806264:C:T	67806264	T	0.1016	0.8618	0.186	0.4972	1.226	4.633	9.176e-06
6	6:67842959:A:C	67842959	A	0.1024	0.8657	0.1874	0.4984	1.233	4.62	9.713e-06
6	6:72106471:A:C	72106471	A	0.05469	1.116	0.2386	0.6484	1.584	4.677	7.629e-06
6	6:72111119:A:G	72111119	A	0.05469	1.116	0.2386	0.6484	1.584	4.677	7.629e-06
7	7:135577585:C:T	135577585	T	0.08077	1.085	0.1977	0.6979	1.473	5.49	2.196e-07
7	7:135578921:C:T	135578921	T	0.08268	1.075	0.2	0.6829	1.467	5.375	3.828e-07
7	7:135581718:A:C	135581718	C	0.07874	1.154	0.2002	0.7613	1.546	5.763	6.535e-08
7	7:135581848:G:T	135581848	G	0.07812	1.161	0.1995	0.7704	1.552	5.822	4.893e-08
8	8:82269332:A:G	82269332	A	0.1585	0.7783	0.1491	0.486	1.071	5.219	7.974e-07
8	8:82279683:A:G	82279683	A	0.1613	0.7599	0.1485	0.4688	1.051	5.117	1.23e-06
8	8:82282732:A:C	82282732	C	0.1694	0.7131	0.1506	0.4179	1.008	4.735	6.36e-06
8	8:82284413:A:G	82284413	G	0.1694	0.7131	0.1506	0.4179	1.008	4.735	6.36e-06
8	8:82285859:C:T	82285859	T	0.1613	0.7599	0.1485	0.4688	1.051	5.117	1.23e-06
8	8:82288467:C:A	82288467	A	0.1613	0.7599	0.1485	0.4688	1.051	5.117	1.23e-06
8	8:82291201:C:T	82291201	T	0.1613	0.7599	0.1485	0.4688	1.051	5.117	1.23e-06
8	8:82292349:A:C	82292349	C	0.1694	0.7131	0.1506	0.4179	1.008	4.735	6.36e-06
8	8:82293742:A:T	82293742	A	0.1613	0.7599	0.1485	0.4688	1.051	5.117	1.23e-06
8	8:82294431:A:G	82294431	G	0.1694	0.7131	0.1506	0.4179	1.008	4.735	6.36e-06
8	8:82294839:A:C	82294839	C	0.1694	0.7131	0.1506	0.4179	1.008	4.735	6.36e-06
8	8:82296253:A:G	82296253	A	0.1613	0.7599	0.1485	0.4688	1.051	5.117	1.23e-06
8	8:82296787:G:T	82296787	T	0.1613	0.7599	0.1485	0.4688	1.051	5.117	1.23e-06
8	8:82312277:C:G	82312277	G	0.1694	0.7095	0.1504	0.4147	1.004	4.718	6.823e-06
8	8:82313420:C:G	82313420	G	0.1613	0.7564	0.1482	0.466	1.047	5.104	1.303e-06
8	8:82316005:A:T	82316005	T	0.1613	0.7564	0.1482	0.466	1.047	5.104	1.303e-06
8	8:82316747:A:G	82316747	G	0.1613	0.7564	0.1482	0.466	1.047	5.104	1.303e-06
8	8:82321682:A:G	82321682	A	0.1613	0.7564	0.1482	0.466	1.047	5.104	1.303e-06
8	8:82321774:A:G	82321774	A	0.1613	0.7564	0.1482	0.466	1.047	5.104	1.303e-06
8	8:82323820:C:T	82323820	T	0.1613	0.7564	0.1482	0.466	1.047	5.104	1.303e-06
8	8:82324374:C:T	82324374	T	0.1653	0.7783	0.1472	0.4899	1.067	5.288	5.818e-07
8	8:82330454:A:C	82330454	C	0.1613	0.7564	0.1482	0.466	1.047	5.104	1.303e-06
8	8:82331832:T:C	82331832	C	0.16	0.747	0.148	0.4569	1.037	5.048	1.642e-06
8	8:82334157:C:G	82334157	C	0.164	0.7197	0.1484	0.4289	1.01	4.851	3.791e-06
8	8:82335233:C:T	82335233	T	0.1653	0.7171	0.1494	0.4242	1.01	4.799	4.76e-06
8	8:82335348:A:G	82335348	A	0.1694	0.6917	0.1496	0.3984	0.985	4.622	9.845e-06
8	8:82337507:A:G	82337507	A	0.1707	0.7593	0.1541	0.4574	1.061	4.929	2.78e-06
8	8:133120784:A:G	133120784	A	0.1192	0.8252	0.1769	0.4786	1.172	4.666	7.893e-06
8	8:133121294:G:T	133121294	T	0.1231	0.8173	0.1755	0.4733	1.161	4.657	8.195e-06
8	8:133122501:C:T	133122501	T	0.1231	0.8173	0.1755	0.4733	1.161	4.657	8.195e-06
8	8:133126227:A:G	133126227	A	0.1231	0.8173	0.1755	0.4733	1.161	4.657	8.195e-06
8	8:133127537:A:C	133127537	A	0.1231	0.8173	0.1755	0.4733	1.161	4.657	8.195e-06
9	9:26608337:C:T	26608337	T	0.064	1.074	0.2268	0.6298	1.519	4.737	6.089e-06
9	9:115413428:C:T	115413428	C	0.05426	1.248	0.2551	0.7482	1.748	4.893	3.069e-06
9	9:115413873:A:G	115413873	A	0.05469	1.248	0.2562	0.7458	1.75	4.871	3.404e-06
9	9:115413965:C:T	115413965	C	0.05426	1.248	0.2551	0.7482	1.748	4.893	3.069e-06
9	9:115414344:C:T	115414344	T	0.06977	1.175	0.1945	0.7941	1.557	6.042	1.698e-08
9	9:115416305:A:G	115416305	G	0.06977	1.175	0.1945	0.7941	1.557	6.042	1.698e-08
9	9:115418198:C:T	115418198	C	0.07308	1.107	0.1929	0.7287	1.485	5.737	7.051e-08
9	9:115418396:A:G	115418396	G	0.07308	1.107	0.1929	0.7287	1.485	5.737	7.051e-08
9	9:115419966:C:T	115419966	C	0.07308	1.107	0.1929	0.7287	1.485	5.737	7.051e-08
9	9:115420167:A:G	115420167	A	0.07308	1.107	0.1929	0.7287	1.485	5.737	7.051e-08
9	9:115420198:A:G	115420198	A	0.07308	1.107	0.1929	0.7287	1.485	5.737	7.051e-08
9	9:115420542:A:C	115420542	A	0.07308	1.107	0.1929	0.7287	1.485	5.737	7.051e-08
9	9:115423062:A:G	115423062	G	0.06923	1.077	0.1983	0.6886	1.466	5.432	2.86e-07
9	9:115424932:C:T	115424932	T	0.07308	1.107	0.1929	0.7287	1.485	5.737	7.051e-08
9	9:115433753:C:T	115433753	T	0.07364	1.107	0.1929	0.7287	1.485	5.737	7.051e-08
9	9:115434890:C:T	115434890	T	0.07364	1.107	0.1929	0.7287	1.485	5.737	7.051e-08
9	9:115436294:G:T	115436294	T	0.06977	1.077	0.1983	0.6886	1.466	5.432	2.86e-07
9	9:115443070:A:G	115443070	A	0.0748	1.113	0.1932	0.7346	1.492	5.763	6.436e-08
9	9:115445099:C:T	115445099	T	0.06693	1.343	0.2089	0.9338	1.753	6.431	2.702e-09
9	9:115447482:C:T	115447482	T	0.06589	1.342	0.2072	0.936	1.748	6.478	2.051e-09
11	11:45780039:C:T	45780039	T	0.04918	1.331	0.2619	0.8176	1.844	5.082	1.462e-06
11	11:45796951:A:G	45796951	A	0.04918	1.331	0.262	0.8179	1.845	5.082	1.462e-06
11	11:45801057:A:G	45801057	A	0.04918	1.331	0.262	0.8179	1.845	5.082	1.462e-06
11	11:45806564:A:T	45806564	T	0.04918	1.331	0.262	0.8179	1.845	5.082	1.462e-06
11	11:45806624:G:T	45806624	G	0.04918	1.331	0.262	0.8179	1.845	5.082	1.462e-06
11	11:45807100:C:T	45807100	C	0.04918	1.331	0.262	0.8179	1.845	5.082	1.462e-06
11	11:45841717:C:T	45841717	T	0.05159	1.351	0.261	0.8394	1.862	5.176	9.326e-07
11	11:45846130:A:T	45846130	T	0.05952	1.261	0.246	0.7786	1.743	5.126	1.161e-06
11	11:45862285:A:T	45862285	T	0.05952	1.261	0.246	0.7786	1.743	5.126	1.161e-06
11	11:112622209:C:T	112622209	T	0.06154	1.164	0.2517	0.6709	1.658	4.625	9.325e-06
11	11:112630182:A:G	112630182	A	0.06202	1.178	0.2502	0.6877	1.669	4.708	6.668e-06
11	11:132707763:C:T	132707763	T	0.06641	1.035	0.2191	0.6058	1.465	4.725	6.216e-06
12	12:64055477:C:T	64055477	T	0.06641	1.03	0.2114	0.6157	1.444	4.873	3.371e-06
17	17:5593171:C:T	5593171	T	0.07364	1.102	0.2217	0.668	1.537	4.973	2.18e-06
17	17:5593713:A:G	5593713	G	0.07364	1.102	0.2217	0.668	1.537	4.973	2.18e-06
17	17:5594206:C:G	5594206	G	0.07364	1.102	0.2217	0.668	1.537	4.973	2.18e-06
17	17:5594214:C:T	5594214	C	0.07364	1.102	0.2217	0.668	1.537	4.973	2.18e-06
17	17:5594419:A:G	5594419	G	0.07364	1.102	0.2217	0.668	1.537	4.973	2.18e-06
17	17:5594456:C:T	5594456	T	0.07364	1.102	0.2217	0.668	1.537	4.973	2.18e-06
17	17:5594589:C:T	5594589	C	0.07364	1.102	0.2217	0.668	1.537	4.973	2.18e-06
17	17:5595629:A:G	5595629	A	0.07364	1.102	0.2217	0.668	1.537	4.973	2.18e-06
17	17:5597692:A:G	5597692	G	0.07308	1.101	0.2208	0.668	1.533	4.986	2.049e-06
17	17:5597935:C:G	5597935	C	0.07308	1.101	0.2208	0.668	1.533	4.986	2.049e-06
17	17:5597946:A:C	5597946	C	0.07308	1.101	0.2208	0.668	1.533	4.986	2.049e-06
17	17:5598099:A:G	5598099	A	0.07308	1.101	0.2208	0.668	1.533	4.986	2.049e-06
20	20:1129862:A:G	1129862	G	0.05469	1.206	0.2605	0.6956	1.717	4.63	9.271e-06

## Sheet: Supplementary Table 6
Supplementary Table 6: Variants with suggestiveand significant p values from theZ-Score P-Tau analysis
Phosphorylated Tau Meta-Analyses
MarkerName	Allele1	Allele2	MinFreq	MaxFreq	Effect	StdErr	P-value	Direction	HetISq	HetChiSq	HetDf	HetPVal
1:146522857:A:G	a	g	0.7439	0.7751	-0.1738	0.038	4.766e-06	---+	53.9	6.501	3	0.08961
1:146523045:A:G	a	g	0.7417	0.7745	-0.1729	0.0379	5.053e-06	---+	49.7	5.961	3	0.1135
1:146525837:A:G	a	g	0.7439	0.7745	-0.1772	0.0379	2.987e-06	---+	52.7	6.34	3	0.09621
1:146527979:A:G	a	g	0.2209	0.2568	0.1793	0.038	2.351e-06	+++-	46.1	5.564	3	0.1349
1:146528706:C:T	t	c	0.2209	0.2568	0.1822	0.038	1.616e-06	+++-	46.6	5.618	3	0.1317
1:146533291:C:T	t	c	0.2329	0.2523	0.1789	0.0381	2.609e-06	+++-	53.7	6.479	3	0.0905
1:146533725:G:C	c	g	0.2262	0.25	0.1808	0.0383	2.33e-06	+++-	52.4	6.303	3	0.09775
1:146534504:C:T	t	c	0.2262	0.2576	0.1793	0.038	2.297e-06	+++-	52.6	6.328	3	0.09671
1:146534901:C:T	t	c	0.2262	0.2576	0.1795	0.0379	2.229e-06	+++-	52.6	6.334	3	0.09646
1:146537660:C:T	t	c	0.7416	0.7738	-0.1797	0.038	2.217e-06	---+	52.7	6.337	3	0.09634
1:146540179:A:G	a	g	0.2395	0.2606	0.1717	0.0376	5.078e-06	+++-	56	6.814	3	0.07808
1:146544721:A:G	a	g	0.246	0.2649	0.1649	0.0373	9.585e-06	+++-	47.6	5.722	3	0.1259
1:146545191:A:G	a	g	0.2452	0.2594	0.1675	0.0375	7.876e-06	+++-	51.7	6.214	3	0.1017
1:219365421:C:T	t	c	0.1325	0.155	0.2005	0.0452	9.246e-06	++++	0	1.262	3	0.7383
1:219368348:G:T	t	g	0.1144	0.1269	0.2134	0.0482	9.594e-06	++++	0	1.477	3	0.6876
3:190599685:A:T	a	t	0.4263	0.4411	0.1466	0.0328	8.05e-06	++++	0	0.056	3	0.9965
3:190601149:A:C	a	c	0.5589	0.5781	-0.1473	0.033	8.084e-06	----	0	0.125	3	0.9887
3:190604241:C:T	t	c	0.5574	0.5769	-0.1463	0.033	9.239e-06	----	0	0.179	3	0.9809
3:190606963:A:C	a	c	0.424	0.4426	0.1466	0.033	8.722e-06	++++	0	0.175	3	0.9815
3:190611625:A:G	a	g	0.5574	0.5756	-0.1459	0.0328	8.94e-06	----	0	0.155	3	0.9844
3:190612496:C:T	t	c	0.5574	0.5756	-0.1459	0.0329	8.977e-06	----	0	0.156	3	0.9844
3:190613450:A:G	a	g	0.5574	0.5781	-0.1479	0.0329	6.857e-06	----	0	0.209	3	0.9761
3:190613714:A:G	a	g	0.425	0.4426	0.1472	0.0328	7.291e-06	++++	0	0.181	3	0.9805
3:190616258:A:T	a	t	0.4263	0.4426	0.1461	0.0329	8.649e-06	++++	0	0.161	3	0.9837
3:190616776:C:T	t	c	0.5574	0.575	-0.1455	0.0329	9.473e-06	----	0	0.149	3	0.9853
3:190621019:A:C	a	c	0.5589	0.5743	-0.1459	0.0328	8.549e-06	----	0	0.052	3	0.9969
3:190629975:G:T	t	g	0.3558	0.3762	0.1503	0.0338	8.941e-06	++++	0	1.021	3	0.7961
3:190636749:A:T	a	t	0.3558	0.3746	0.1533	0.0338	5.822e-06	++++	0	1.211	3	0.7503
3:190638421:C:T	t	c	0.6254	0.6442	-0.1507	0.0338	8.256e-06	----	0	1.363	3	0.7142
3:190638818:G:T	t	g	0.356	0.3706	0.154	0.0339	5.553e-06	++++	0	1.552	3	0.6703
3:190640357:G:T	t	g	0.356	0.3738	0.1519	0.0338	6.929e-06	++++	0	1.425	3	0.6997
3:190640936:A:G	a	g	0.356	0.3746	0.1541	0.0338	5.078e-06	++++	0	1.388	3	0.7083
3:190643305:C:T	t	c	0.356	0.3742	0.1494	0.0337	9.521e-06	++++	0	1.112	3	0.7743
3:190648889:A:C	a	c	0.627	0.644	-0.1506	0.0338	8.454e-06	----	0	1.341	3	0.7195
3:190653006:A:G	a	g	0.3571	0.3746	0.1492	0.0337	9.717e-06	++++	0	1.146	3	0.7661
3:190654424:C:T	t	c	0.6289	0.6429	-0.1492	0.0337	9.355e-06	----	0	1.325	3	0.7232
3:190655515:A:C	a	c	0.6333	0.6484	-0.1588	0.0336	2.353e-06	----	0	1.769	3	0.6218
3:190656393:G:T	t	g	0.3538	0.3656	0.1551	0.0336	3.892e-06	++++	0	2.007	3	0.571
3:190656524:A:G	a	g	0.6344	0.6462	-0.1589	0.0336	2.34e-06	----	0	1.729	3	0.6306
3:190656984:C:T	t	c	0.3538	0.3656	0.1589	0.0336	2.34e-06	++++	0	1.729	3	0.6306
3:190657094:C:T	t	c	0.3538	0.3656	0.1597	0.0337	2.12e-06	++++	0	1.669	3	0.6438
3:190657163:A:G	a	g	0.6344	0.6462	-0.1602	0.0336	1.856e-06	----	0	1.825	3	0.6096
3:190657360:A:T	a	t	0.3538	0.3656	0.1587	0.0337	2.493e-06	++++	0	1.748	3	0.6263
3:190657895:A:G	a	g	0.6344	0.6462	-0.1551	0.0336	3.892e-06	----	0	2.007	3	0.571
3:190658964:A:G	a	g	0.3538	0.3656	0.1585	0.0336	2.462e-06	++++	0	1.705	3	0.6358
3:190659591:A:G	a	g	0.3538	0.3656	0.1597	0.0337	2.12e-06	++++	0	1.669	3	0.6438
3:190660837:A:G	a	g	0.3538	0.3656	0.1597	0.0337	2.12e-06	++++	0	1.669	3	0.6438
3:190661914:A:G	a	g	0.6344	0.6462	-0.1589	0.0336	2.34e-06	----	0	1.729	3	0.6306
3:190662703:C:G	c	g	0.3538	0.3656	0.1597	0.0337	2.12e-06	++++	0	1.669	3	0.6438
3:190663121:C:T	t	c	0.6344	0.6462	-0.1589	0.0336	2.34e-06	----	0	1.729	3	0.6306
3:190663557:C:T	t	c	0.6344	0.6462	-0.1587	0.0337	2.394e-06	----	0	1.721	3	0.6323
3:190663724:C:T	t	c	0.6344	0.6462	-0.1589	0.0336	2.34e-06	----	0	1.729	3	0.6306
3:190663964:C:T	t	c	0.6344	0.6462	-0.1597	0.0337	2.12e-06	----	0	1.669	3	0.6438
3:190664073:C:T	t	c	0.6344	0.6462	-0.1589	0.0336	2.34e-06	----	0	1.729	3	0.6306
3:190664164:A:C	a	c	0.3538	0.3656	0.1589	0.0336	2.34e-06	++++	0	1.729	3	0.6306
3:190664718:C:T	t	c	0.3538	0.3656	0.1589	0.0336	2.34e-06	++++	0	1.729	3	0.6306
3:190665614:A:G	a	g	0.6344	0.6462	-0.1589	0.0336	2.34e-06	----	0	1.729	3	0.6306
3:190665791:C:T	t	c	0.3538	0.3656	0.1589	0.0336	2.34e-06	++++	0	1.729	3	0.6306
3:190666176:A:G	a	g	0.3538	0.3656	0.1589	0.0336	2.34e-06	++++	0	1.729	3	0.6306
3:190666382:A:T	a	t	0.6344	0.6462	-0.1589	0.0336	2.34e-06	----	0	1.729	3	0.6306
3:190666445:C:G	c	g	0.3538	0.3656	0.1588	0.0337	2.403e-06	++++	0	1.737	3	0.6287
3:190666643:C:T	t	c	0.3538	0.3656	0.1572	0.0336	2.909e-06	++++	0	1.857	3	0.6026
3:190666734:G:T	t	g	0.6344	0.6462	-0.1597	0.0337	2.12e-06	----	0	1.669	3	0.6438
3:190666876:C:T	t	c	0.3538	0.3656	0.1589	0.0336	2.34e-06	++++	0	1.729	3	0.6306
3:190667550:C:G	c	g	0.3538	0.3656	0.1589	0.0336	2.34e-06	++++	0	1.729	3	0.6306
3:190667598:A:G	a	g	0.3538	0.3656	0.1589	0.0336	2.34e-06	++++	0	1.729	3	0.6306
3:190667970:A:G	a	g	0.3538	0.3656	0.1564	0.0336	3.331e-06	++++	0	1.925	3	0.5881
3:190668132:A:G	a	g	0.3538	0.3656	0.1589	0.0336	2.34e-06	++++	0	1.729	3	0.6306
3:190668204:C:T	t	c	0.6344	0.6468	-0.1608	0.0337	1.825e-06	----	0	1.583	3	0.6633
3:190668377:C:T	t	c	0.6344	0.6462	-0.1589	0.0336	2.34e-06	----	0	1.729	3	0.6306
3:190668617:C:T	t	c	0.6344	0.6462	-0.1589	0.0336	2.34e-06	----	0	1.729	3	0.6306
3:190669073:A:G	a	g	0.3538	0.3656	0.1573	0.0336	2.898e-06	++++	0	1.852	3	0.6036
3:190669518:A:G	a	g	0.3538	0.3656	0.1548	0.0336	4.051e-06	++++	0	1.988	3	0.5749
3:190669564:C:G	c	g	0.6344	0.6462	-0.1589	0.0336	2.34e-06	----	0	1.729	3	0.6306
3:190669657:A:C	a	c	0.3538	0.3656	0.1589	0.0336	2.34e-06	++++	0	1.729	3	0.6306
3:190670215:A:G	a	g	0.6344	0.6462	-0.16	0.0337	2.074e-06	----	0	1.648	3	0.6486
3:190670268:A:T	a	t	0.6344	0.6462	-0.1589	0.0336	2.34e-06	----	0	1.729	3	0.6306
3:190670498:A:G	a	g	0.6344	0.6462	-0.1589	0.0336	2.34e-06	----	0	1.729	3	0.6306
3:190670658:C:G	c	g	0.6333	0.6449	-0.1627	0.0335	1.208e-06	----	0	2.269	3	0.5185
3:190670795:C:T	t	c	0.3538	0.3656	0.1601	0.0337	2e-06	++++	0	1.637	3	0.6511
3:190670977:A:C	a	c	0.6344	0.6462	-0.1601	0.0337	2e-06	----	0	1.637	3	0.6511
3:190671057:A:C	a	c	0.3532	0.3656	0.1609	0.0337	1.798e-06	++++	0	1.576	3	0.6648
3:190671170:C:T	t	c	0.3538	0.3656	0.1601	0.0337	2e-06	++++	0	1.637	3	0.6511
3:190671225:A:C	a	c	0.6344	0.6462	-0.1587	0.0337	2.394e-06	----	0	1.721	3	0.6323
3:190672785:A:G	a	g	0.3538	0.3652	0.1614	0.0337	1.73e-06	++++	0	1.566	3	0.6671
3:190672837:A:G	a	g	0.6348	0.6462	-0.1614	0.0337	1.73e-06	----	0	1.566	3	0.6671
3:190673127:C:T	t	c	0.3538	0.3652	0.1601	0.0337	2.039e-06	++++	0	1.658	3	0.6462
4:31156405:A:G	a	g	0.528	0.6104	-0.145	0.0328	9.764e-06	----	0	0.729	3	0.8664
8:3631614:A:G	a	g	0.9288	0.95	-0.2898	0.0641	6.223e-06	---+	53.7	6.473	3	0.09072
8:3632579:A:G	a	g	0.9288	0.95	-0.2929	0.0643	5.301e-06	---+	58.4	7.211	3	0.06546
8:3643244:C:G	c	g	0.0662	0.0762	0.2955	0.0619	1.795e-06	++++	72.7	10.976	3	0.01186
8:3670511:C:G	c	g	0.936	0.9417	-0.2951	0.0665	9.07e-06	----	81.1	15.912	3	0.001182
8:79343275:A:G	a	g	0.9291	0.948	-0.324	0.0663	1.03e-06	---+	0	2.939	3	0.4012
10:2987483:A:G	a	g	0.3182	0.35	0.166	0.0351	2.226e-06	+++-	18.2	3.667	3	0.2998
10:2987722:G:T	t	g	0.65	0.6818	-0.1637	0.0351	3.165e-06	---+	13.7	3.478	3	0.3236
10:2988099:A:G	a	g	0.3202	0.35	0.164	0.0351	2.927e-06	+++-	14.3	3.5	3	0.3208
10:2988202:A:G	a	g	0.65	0.6798	-0.1654	0.0342	1.291e-06	---+	7.2	3.232	3	0.3572
10:2988257:A:G	a	g	0.3088	0.345	0.1727	0.0354	1.028e-06	+++-	4.4	3.137	3	0.371
10:2989837:C:T	t	c	0.3112	0.3373	0.1759	0.0354	6.597e-07	++++	0	2.874	3	0.4115
10:90753135:A:G	a	g	0.0703	0.1273	0.2268	0.0509	8.218e-06	++++	65.8	8.766	3	0.03256
10:97956902:C:G	c	g	0.9048	0.9377	-0.2738	0.0615	8.629e-06	----	39.5	4.959	3	0.1749
19:45410002:A:G	a	g	0.1048	0.2323	0.2134	0.0449	1.976e-06	++++	0	2.894	3	0.4082
WUSTL PD
CHR	SNP	BP	Effect Allele	MAF	BETA	SE	L95	U95	STAT	P
2	2:115813306:A:G	115813306	G	0.07351	0.4687	0.1029	0.2669	0.6704	4.553	6.452e-06
2	2:115836714:C:T	115836714	C	0.07341	0.4833	0.1028	0.2819	0.6847	4.703	3.211e-06
2	2:115878706:A:G	115878706	G	0.07257	0.4567	0.1024	0.256	0.6574	4.46	9.859e-06
2	2:115880159:A:G	115880159	G	0.07257	0.4567	0.1024	0.256	0.6574	4.46	9.859e-06
2	2:149293831:A:G	149293831	A	0.07341	0.5094	0.1074	0.2989	0.7199	4.742	2.667e-06
2	2:149305197:C:T	149305197	C	0.07086	0.526	0.109	0.3124	0.7396	4.826	1.787e-06
2	2:149308561:A:G	149308561	G	0.06821	0.5627	0.112	0.3431	0.7823	5.023	6.809e-07
2	2:149310132:A:G	149310132	G	0.06944	0.5637	0.1114	0.3454	0.782	5.062	5.601e-07
2	2:149310914:C:G	149310914	C	0.0702	0.5564	0.1109	0.3391	0.7738	5.019	6.953e-07
2	2:149312512:A:G	149312512	G	0.06944	0.5637	0.1114	0.3454	0.782	5.062	5.601e-07
2	2:149312992:C:G	149312992	C	0.06944	0.5637	0.1114	0.3454	0.782	5.062	5.601e-07
2	2:149313730:C:G	149313730	G	0.0702	0.5564	0.1109	0.3391	0.7738	5.019	6.953e-07
2	2:149315341:C:T	149315341	C	0.06944	0.5637	0.1114	0.3454	0.782	5.062	5.601e-07
2	2:149316853:C:G	149316853	C	0.0702	0.5564	0.1109	0.3391	0.7738	5.019	6.953e-07
2	2:149320038:A:C	149320038	A	0.06821	0.5627	0.112	0.3431	0.7823	5.023	6.809e-07
2	2:149321574:C:T	149321574	T	0.06944	0.5637	0.1114	0.3454	0.782	5.062	5.601e-07
2	2:149323067:A:G	149323067	A	0.0702	0.5564	0.1109	0.3391	0.7738	5.019	6.953e-07
2	2:149324080:C:G	149324080	C	0.06944	0.5637	0.1114	0.3454	0.782	5.062	5.601e-07
2	2:149325553:C:T	149325553	T	0.06878	0.5507	0.1114	0.3324	0.7691	4.945	1.003e-06
2	2:149327917:C:T	149327917	C	0.07001	0.5519	0.1107	0.3348	0.7689	4.984	8.264e-07
2	2:149328360:A:G	149328360	A	0.07001	0.5519	0.1107	0.3348	0.7689	4.984	8.264e-07
2	2:149330185:A:G	149330185	A	0.07058	0.5399	0.1101	0.3241	0.7557	4.904	1.224e-06
2	2:149333300:C:T	149333300	T	0.07058	0.5399	0.1101	0.3241	0.7557	4.904	1.224e-06
2	2:149333491:A:G	149333491	A	0.07058	0.5399	0.1101	0.3241	0.7557	4.904	1.224e-06
2	2:149334881:A:T	149334881	A	0.07058	0.5399	0.1101	0.3241	0.7557	4.904	1.224e-06
2	2:149335544:A:T	149335544	T	0.07058	0.5399	0.1101	0.3241	0.7557	4.904	1.224e-06
2	2:149340723:A:G	149340723	A	0.06992	0.5399	0.1101	0.3241	0.7557	4.904	1.224e-06
2	2:149342163:A:T	149342163	T	0.06944	0.4949	0.1106	0.2781	0.7118	4.474	9.271e-06
2	2:149344429:A:G	149344429	G	0.07058	0.5399	0.1101	0.3241	0.7557	4.904	1.224e-06
2	2:149344842:C:T	149344842	T	0.07058	0.5399	0.1101	0.3241	0.7557	4.904	1.224e-06
2	2:149345794:A:C	149345794	C	0.07058	0.5399	0.1101	0.3241	0.7557	4.904	1.224e-06
2	2:149348258:C:T	149348258	T	0.07058	0.5399	0.1101	0.3241	0.7557	4.904	1.224e-06
2	2:149354044:A:G	149354044	A	0.07086	0.5418	0.1103	0.3256	0.758	4.911	1.182e-06
2	2:149355155:A:G	149355155	A	0.07152	0.5328	0.1098	0.3175	0.748	4.851	1.585e-06
2	2:149357802:C:T	149357802	C	0.07152	0.5328	0.1098	0.3175	0.748	4.851	1.585e-06
2	2:149362272:C:T	149362272	C	0.07152	0.5328	0.1098	0.3175	0.748	4.851	1.585e-06
2	2:149362831:A:G	149362831	A	0.07152	0.5328	0.1098	0.3175	0.748	4.851	1.585e-06
2	2:149362938:A:G	149362938	A	0.07152	0.5328	0.1098	0.3175	0.748	4.851	1.585e-06
2	2:149368342:C:T	149368342	T	0.06839	0.5129	0.1111	0.2952	0.7307	4.617	4.813e-06
2	2:149370990:C:T	149370990	T	0.06991	0.5299	0.1108	0.3128	0.7471	4.783	2.197e-06
2	2:149373947:A:T	149373947	T	0.06908	0.517	0.1115	0.2985	0.7355	4.637	4.39e-06
5	5:16955639:G:T	16955639	G	0.2371	0.3281	0.06965	0.1916	0.4646	4.711	3.101e-06
7	7:30748744:C:G	30748744	G	0.06821	0.5856	0.1153	0.3597	0.8115	5.08	5.127e-07
7	7:31072642:C:T	31072642	T	0.3296	0.275	0.05885	0.1597	0.3904	4.673	3.7e-06
7	7:31073152:A:G	31073152	A	0.3296	0.275	0.05885	0.1597	0.3904	4.673	3.7e-06
10	10:71519111:A:G	71519111	A	0.06067	0.5558	0.1201	0.3205	0.7912	4.628	4.565e-06
10	10:71521413:A:G	71521413	A	0.06024	0.5581	0.1219	0.3193	0.7969	4.58	5.721e-06
11	11:110470110:A:C	110470110	A	0.08644	0.4769	0.1046	0.2719	0.6818	4.561	6.243e-06
11	11:110472168:A:G	110472168	G	0.08399	0.4873	0.1057	0.2802	0.6944	4.612	4.91e-06
11	11:110475309:C:T	110475309	C	0.08399	0.4873	0.1057	0.2802	0.6944	4.612	4.91e-06
11	11:110481756:A:G	110481756	G	0.08466	0.4783	0.1054	0.2718	0.6848	4.539	6.882e-06
11	11:110484253:A:C	110484253	C	0.08454	0.4768	0.1054	0.2703	0.6833	4.525	7.328e-06
11	11:110490358:A:G	110490358	G	0.08422	0.4797	0.1061	0.2719	0.6876	4.523	7.408e-06
11	11:110495819:C:T	110495819	C	0.08443	0.4708	0.1055	0.264	0.6777	4.461	9.797e-06
11	11:110500320:G:T	110500320	T	0.08355	0.4717	0.1056	0.2648	0.6786	4.469	9.485e-06
11	11:110501926:A:C	110501926	A	0.08112	0.4877	0.1065	0.2789	0.6964	4.578	5.754e-06
19	19:52660279:C:T	52660279	T	0.2544	0.3547	0.06642	0.2245	0.4849	5.34	1.408e-07
19	19:52660826:A:G	52660826	A	0.1016	0.4866	0.1033	0.2841	0.6891	4.709	3.234e-06
19	19:52661167:A:G	52661167	G	0.1016	0.4866	0.1033	0.2841	0.6891	4.709	3.234e-06
PPMI
CHR	SNP	BP	Effect Allele	MAF	BETA	SE	L95	U95	STAT	P
5	5:164586883:G:T	164586883	T	0.06925	0.422	0.08938	0.2468	0.5972	4.721	2.783e-06
5	5:164586884:A:T	164586884	A	0.06925	0.422	0.08938	0.2468	0.5972	4.721	2.783e-06
6	6:38147245:C:G	38147245	C	0.0648	0.4645	0.09934	0.2698	0.6592	4.676	3.459e-06
6	6:123543449:C:G	123543449	C	0.3253	0.2501	0.05008	0.152	0.3483	4.995	7.281e-07
6	6:123545640:C:T	123545640	T	0.3253	0.2501	0.05008	0.152	0.3483	4.995	7.281e-07
6	6:123545815:C:T	123545815	T	0.3253	0.2501	0.05008	0.152	0.3483	4.995	7.281e-07
6	6:123550027:C:A	123550027	A	0.3253	0.2501	0.05008	0.152	0.3483	4.995	7.281e-07
6	6:123553071:C:G	123553071	C	0.3259	0.2515	0.05011	0.1533	0.3497	5.019	6.459e-07
6	6:123556891:A:G	123556891	G	0.3266	0.2591	0.04994	0.1612	0.3569	5.188	2.717e-07
6	6:123563696:A:G	123563696	G	0.3278	0.2652	0.04992	0.1673	0.363	5.312	1.42e-07
6	6:123563968:C:T	123563968	T	0.3259	0.255	0.04997	0.1571	0.3529	5.104	4.196e-07
6	6:123569927:A:C	123569927	C	0.3266	0.2591	0.04994	0.1612	0.3569	5.188	2.717e-07
10	10:97801295:C:T	97801295	T	0.1347	0.3207	0.07059	0.1824	0.4591	4.543	6.424e-06
10	10:97850096:C:G	97850096	C	0.1372	0.3217	0.06946	0.1856	0.4579	4.632	4.255e-06
10	10:97851432:A:G	97851432	A	0.1353	0.324	0.07005	0.1867	0.4613	4.625	4.393e-06
10	10:97907385:A:G	97907385	A	0.0737	0.3992	0.08967	0.2235	0.5749	4.452	9.758e-06
12	12:3548926:A:G	3548926	A	0.09339	0.3629	0.08126	0.2036	0.5221	4.466	9.179e-06
12	12:3548950:C:T	3548950	C	0.09212	0.3673	0.08222	0.2062	0.5285	4.468	9.086e-06
12	12:3549003:C:G	3549003	G	0.09593	0.3672	0.08057	0.2093	0.5251	4.557	6.026e-06
12	12:76779841:A:C	76779841	C	0.1321	0.3317	0.07165	0.1913	0.4721	4.63	4.299e-06
12	12:76812368:C:T	76812368	T	0.1309	0.3274	0.07275	0.1848	0.47	4.5	7.834e-06
12	12:76813872:A:G	76813872	G	0.1315	0.3349	0.07218	0.1935	0.4764	4.64	4.085e-06
12	12:76831925:C:T	76831925	T	0.1328	0.3294	0.07204	0.1882	0.4706	4.573	5.61e-06
12	12:76872587:C:T	76872587	T	0.1321	0.3416	0.07206	0.2003	0.4828	4.74	2.54e-06
12	12:76917780:C:T	76917780	C	0.1328	0.3336	0.07199	0.1925	0.4747	4.634	4.206e-06
12	12:76923192:A:G	76923192	A	0.1328	0.3336	0.07199	0.1925	0.4747	4.634	4.206e-06
12	12:76928975:A:T	76928975	A	0.1341	0.3351	0.07177	0.1944	0.4757	4.669	3.576e-06
16	16:77997135:A:G	77997135	A	0.07433	0.4336	0.0919	0.2535	0.6137	4.718	2.822e-06
16	16:78000019:C:G	78000019	G	0.07497	0.4369	0.09192	0.2567	0.617	4.753	2.393e-06
16	16:78004818:A:C	78004818	C	0.0737	0.4224	0.09209	0.2419	0.6029	4.587	5.249e-06
16	16:78008650:C:G	78008650	C	0.08132	0.4077	0.08907	0.2331	0.5823	4.577	5.486e-06
16	16:78009418:A:C	78009418	A	0.07878	0.4043	0.09079	0.2263	0.5822	4.453	9.714e-06
16	16:78009923:A:G	78009923	G	0.08069	0.4122	0.09019	0.2355	0.589	4.571	5.663e-06
16	16:78010013:A:T	78010013	T	0.08069	0.4122	0.09019	0.2355	0.589	4.571	5.663e-06
ADNI
CHR	SNP	BP	Effect Allele	MAF	BETA	SE	L95	U95	STAT	P
1	1:210484569:C:T	210484569	C	0.06422	0.903	0.159	0.5913	1.215	5.679	3.157e-08
1	1:210485275:A:G	210485275	G	0.06707	0.8617	0.1567	0.5545	1.169	5.498	8.095e-08
1	1:210489411:A:G	210489411	G	0.06707	0.8617	0.1567	0.5545	1.169	5.498	8.095e-08
1	1:210490220:G:T	210490220	G	0.06707	0.8617	0.1567	0.5545	1.169	5.498	8.095e-08
1	1:210491392:C:T	210491392	T	0.06707	0.8617	0.1567	0.5545	1.169	5.498	8.095e-08
1	1:210496304:A:G	210496304	A	0.06687	0.8607	0.1564	0.5541	1.167	5.502	7.898e-08
1	1:210498686:C:T	210498686	T	0.06667	0.8625	0.1561	0.5565	1.169	5.524	7.053e-08
1	1:210499138:C:G	210499138	G	0.06667	0.8625	0.1561	0.5565	1.169	5.524	7.053e-08
1	1:210499394:C:T	210499394	T	0.06798	0.8342	0.155	0.5304	1.138	5.383	1.449e-07
1	1:210500978:A:T	210500978	A	0.0686	0.78	0.1539	0.4784	1.082	5.069	6.913e-07
1	1:210504959:C:T	210504959	T	0.06555	0.8115	0.1566	0.5046	1.118	5.182	3.985e-07
1	1:210505544:A:G	210505544	A	0.06949	0.7491	0.1526	0.45	1.048	4.908	1.49e-06
1	1:210505636:C:A	210505636	A	0.06949	0.7491	0.1526	0.45	1.048	4.908	1.49e-06
1	1:210507809:A:G	210507809	G	0.06949	0.7491	0.1526	0.45	1.048	4.908	1.49e-06
1	1:210513482:A:C	210513482	C	0.07251	0.7427	0.1498	0.449	1.036	4.956	1.185e-06
1	1:210519020:A:G	210519020	G	0.06881	0.7856	0.1543	0.4832	1.088	5.091	6.242e-07
1	1:210527824:G:T	210527824	T	0.07599	0.6776	0.1508	0.3821	0.9731	4.494	9.903e-06
1	1:210527825:C:T	210527825	T	0.07599	0.6776	0.1508	0.3821	0.9731	4.494	9.903e-06
1	1:210529833:A:C	210529833	C	0.08359	0.658	0.1433	0.3772	0.9388	4.592	6.395e-06
1	1:210531119:A:G	210531119	A	0.06728	0.8434	0.1546	0.5404	1.146	5.457	1.003e-07
1	1:210531572:A:G	210531572	G	0.08232	0.6867	0.1439	0.4047	0.9688	4.772	2.825e-06
1	1:210534720:C:G	210534720	G	0.08207	0.6852	0.1437	0.4035	0.9669	4.767	2.881e-06
1	1:210546110:A:G	210546110	A	0.08207	0.6544	0.1442	0.3717	0.9371	4.537	8.184e-06
1	1:210547915:A:G	210547915	G	0.08232	0.6523	0.1445	0.3692	0.9355	4.516	9.015e-06
2	2:38703224:A:T	38703224	T	0.1398	0.5028	0.1111	0.2851	0.7205	4.527	8.548e-06
2	2:38712652:A:C	38712652	A	0.08384	0.6265	0.1394	0.3532	0.8998	4.493	9.949e-06
5	5:79402236:C:T	79402236	T	0.05438	0.7475	0.1626	0.4289	1.066	4.598	6.215e-06
7	7:21571722:A:G	21571722	G	0.1037	0.5657	0.1243	0.3221	0.8092	4.552	7.66e-06
7	7:21574554:C:T	21574554	T	0.08563	0.6608	0.1338	0.3986	0.923	4.94	1.288e-06
7	7:21576258:C:T	21576258	T	0.1055	0.5589	0.1211	0.3215	0.7962	4.616	5.776e-06
7	7:21576526:C:T	21576526	T	0.08563	0.6608	0.1338	0.3986	0.923	4.94	1.288e-06
7	7:21577873:C:T	21577873	T	0.1077	0.5671	0.123	0.326	0.8082	4.61	5.945e-06
8	8:3643244:C:G	3643244	C	0.06615	0.7467	0.1536	0.4457	1.048	4.862	1.863e-06
8	8:3647553:A:G	3647553	A	0.06308	0.7879	0.1635	0.4675	1.108	4.82	2.271e-06
8	8:3670511:C:G	3670511	G	0.05828	0.9115	0.1715	0.5754	1.248	5.316	2.052e-07
8	8:130817080:A:G	130817080	A	0.1763	0.4914	0.102	0.2915	0.6912	4.818	2.276e-06
8	8:130821908:A:G	130821908	A	0.1767	0.485	0.102	0.2851	0.6849	4.754	3.055e-06
8	8:130827155:C:T	130827155	C	0.1767	0.485	0.102	0.2851	0.6849	4.754	3.055e-06
8	8:130829801:C:T	130829801	T	0.1767	0.485	0.102	0.2851	0.6849	4.754	3.055e-06
8	8:130831774:A:G	130831774	A	0.1767	0.485	0.102	0.2851	0.6849	4.754	3.055e-06
8	8:130834506:A:T	130834506	T	0.1722	0.5123	0.1021	0.3122	0.7124	5.017	8.853e-07
8	8:130837002:C:G	130837002	G	0.1722	0.5123	0.1021	0.3122	0.7124	5.017	8.853e-07
8	8:130837062:A:T	130837062	T	0.1722	0.5123	0.1021	0.3122	0.7124	5.017	8.853e-07
8	8:130838060:A:G	130838060	A	0.1727	0.5136	0.1023	0.313	0.7142	5.018	8.821e-07
8	8:130838863:A:G	130838863	A	0.1722	0.5123	0.1021	0.3122	0.7124	5.017	8.853e-07
8	8:130838964:A:G	130838964	G	0.1722	0.5123	0.1021	0.3122	0.7124	5.017	8.853e-07
8	8:130839046:C:G	130839046	G	0.1722	0.5123	0.1021	0.3122	0.7124	5.017	8.853e-07
8	8:130839070:A:C	130839070	C	0.1722	0.5123	0.1021	0.3122	0.7124	5.017	8.853e-07
8	8:130839071:C:G	130839071	C	0.1722	0.5123	0.1021	0.3122	0.7124	5.017	8.853e-07
8	8:130839132:A:G	130839132	A	0.1722	0.5123	0.1021	0.3122	0.7124	5.017	8.853e-07
8	8:130839845:A:G	130839845	A	0.1514	0.6065	0.1098	0.3913	0.8218	5.523	7.129e-08
9	9:109554769:C:T	109554769	T	0.07251	0.6663	0.1471	0.3779	0.9546	4.529	8.479e-06
9	9:109555499:A:T	109555499	A	0.07251	0.6663	0.1471	0.3779	0.9546	4.529	8.479e-06
9	9:109556911:A:G	109556911	G	0.07251	0.6663	0.1471	0.3779	0.9546	4.529	8.479e-06
9	9:109557900:A:G	109557900	G	0.07251	0.6663	0.1471	0.3779	0.9546	4.529	8.479e-06
9	9:109558116:C:G	109558116	C	0.07251	0.6663	0.1471	0.3779	0.9546	4.529	8.479e-06
9	9:109560129:C:T	109560129	T	0.07251	0.6663	0.1471	0.3779	0.9546	4.529	8.479e-06
9	9:109567301:A:G	109567301	G	0.07273	0.6629	0.147	0.3748	0.9511	4.509	9.265e-06
9	9:109568244:A:G	109568244	A	0.07273	0.6629	0.147	0.3748	0.9511	4.509	9.265e-06
9	9:109569434:A:G	109569434	A	0.07273	0.6629	0.147	0.3748	0.9511	4.509	9.265e-06
9	9:109570271:A:G	109570271	A	0.0686	0.7215	0.1545	0.4186	1.024	4.669	4.53e-06
9	9:109571268:A:C	109571268	A	0.07273	0.6629	0.147	0.3748	0.9511	4.509	9.265e-06
9	9:109571579:C:G	109571579	C	0.07273	0.6629	0.147	0.3748	0.9511	4.509	9.265e-06
9	9:109573198:A:G	109573198	G	0.07273	0.6629	0.147	0.3748	0.9511	4.509	9.265e-06
9	9:109576087:A:T	109576087	T	0.07273	0.6629	0.147	0.3748	0.9511	4.509	9.265e-06
9	9:109583282:A:G	109583282	A	0.07273	0.6629	0.147	0.3748	0.9511	4.509	9.265e-06
9	9:109592934:A:G	109592934	G	0.07143	0.6922	0.1481	0.4019	0.9825	4.673	4.448e-06
9	9:109596562:A:C	109596562	C	0.07143	0.6922	0.1481	0.4019	0.9825	4.673	4.448e-06
9	9:109605205:A:C	109605205	A	0.06707	0.7575	0.1559	0.4521	1.063	4.861	1.871e-06
9	9:109608353:C:T	109608353	T	0.07143	0.6922	0.1481	0.4019	0.9825	4.673	4.448e-06
9	9:109609789:A:T	109609789	T	0.07143	0.6922	0.1481	0.4019	0.9825	4.673	4.448e-06
9	9:109610179:C:G	109610179	G	0.06728	0.754	0.1558	0.4488	1.059	4.841	2.051e-06
9	9:109616379:A:G	109616379	G	0.07143	0.6922	0.1481	0.4019	0.9825	4.673	4.448e-06
9	9:109618261:A:G	109618261	G	0.07165	0.6941	0.1484	0.4033	0.9849	4.678	4.349e-06
9	9:109618950:A:G	109618950	G	0.07143	0.6922	0.1481	0.4019	0.9825	4.673	4.448e-06
9	9:109619051:C:T	109619051	T	0.07143	0.6922	0.1481	0.4019	0.9825	4.673	4.448e-06
9	9:109619473:C:T	109619473	C	0.07143	0.6922	0.1481	0.4019	0.9825	4.673	4.448e-06
9	9:109666954:A:C	109666954	A	0.07143	0.6896	0.1486	0.3984	0.9808	4.642	5.117e-06
11	11:41175365:G:T	41175365	G	0.2387	0.4094	0.09014	0.2327	0.5861	4.542	7.989e-06
11	11:41178542:C:T	41178542	T	0.2387	0.4094	0.09014	0.2327	0.5861	4.542	7.989e-06
11	11:41183956:A:G	41183956	G	0.2387	0.4094	0.09014	0.2327	0.5861	4.542	7.989e-06
11	11:41187029:C:T	41187029	T	0.2387	0.4094	0.09014	0.2327	0.5861	4.542	7.989e-06
11	11:41192921:C:G	41192921	G	0.2387	0.4094	0.09014	0.2327	0.5861	4.542	7.989e-06
11	11:41255077:A:C	41255077	A	0.1949	0.4812	0.09644	0.2922	0.6702	4.99	1.01e-06
11	11:41256894:A:G	41256894	A	0.1979	0.483	0.09624	0.2944	0.6716	5.019	8.788e-07
11	11:80118588:A:G	80118588	G	0.2538	0.3926	0.08691	0.2222	0.5629	4.517	8.925e-06
22	22:32607057:A:G	32607057	G	0.05136	0.7699	0.168	0.4407	1.099	4.584	6.633e-06
22	22:32607665:C:G	32607665	G	0.05136	0.7699	0.168	0.4407	1.099	4.584	6.633e-06
22	22:32608602:C:T	32608602	C	0.05136	0.7699	0.168	0.4407	1.099	4.584	6.633e-06
Spain
CHR	SNP	BP	Effect Allele	MAF	BETA	SE	L95	U95	STAT	P
2	2:4092059:C:T	4092059	T	0.2539	0.5927	0.1212	0.3552	0.8302	4.892	3.137e-06
2	2:4092726:C:G	4092726	C	0.2539	0.5927	0.1212	0.3552	0.8302	4.892	3.137e-06
2	2:4094997:A:G	4094997	A	0.2539	0.5927	0.1212	0.3552	0.8302	4.892	3.137e-06
2	2:4095777:A:G	4095777	A	0.2539	0.5927	0.1212	0.3552	0.8302	4.892	3.137e-06
2	2:4095876:A:C	4095876	C	0.2539	0.5927	0.1212	0.3552	0.8302	4.892	3.137e-06
2	2:4098562:C:T	4098562	C	0.2539	0.5927	0.1212	0.3552	0.8302	4.892	3.137e-06
2	2:4099156:A:C	4099156	A	0.2539	0.5927	0.1212	0.3552	0.8302	4.892	3.137e-06
2	2:4100893:C:T	4100893	C	0.2539	0.5927	0.1212	0.3552	0.8302	4.892	3.137e-06
2	2:4103773:C:T	4103773	C	0.2539	0.5927	0.1212	0.3552	0.8302	4.892	3.137e-06
2	2:4104151:A:G	4104151	A	0.2539	0.5927	0.1212	0.3552	0.8302	4.892	3.137e-06
2	2:4104485:C:T	4104485	T	0.2539	0.5927	0.1212	0.3552	0.8302	4.892	3.137e-06
2	2:4109233:A:G	4109233	A	0.2539	0.5927	0.1212	0.3552	0.8302	4.892	3.137e-06
2	2:4110598:C:T	4110598	T	0.2539	0.5927	0.1212	0.3552	0.8302	4.892	3.137e-06
2	2:4110629:C:G	4110629	G	0.2539	0.5927	0.1212	0.3552	0.8302	4.892	3.137e-06
2	2:4111414:C:T	4111414	T	0.2539	0.5927	0.1212	0.3552	0.8302	4.892	3.137e-06
2	2:4113064:A:G	4113064	G	0.2539	0.5927	0.1212	0.3552	0.8302	4.892	3.137e-06
2	2:4113871:C:G	4113871	C	0.2578	0.5845	0.1215	0.3465	0.8226	4.813	4.376e-06
2	2:4114918:A:G	4114918	A	0.2795	0.5732	0.1209	0.3362	0.8101	4.741	5.964e-06
2	2:4114962:A:G	4114962	A	0.2597	0.5807	0.1211	0.3434	0.818	4.796	4.655e-06
2	2:4115133:C:T	4115133	T	0.2597	0.5807	0.1211	0.3434	0.818	4.796	4.655e-06
2	2:4117199:C:G	4117199	G	0.2519	0.588	0.1268	0.3395	0.8364	4.638	8.968e-06
2	2:4118282:C:G	4118282	G	0.25	0.6029	0.1292	0.3496	0.8561	4.666	7.925e-06
2	2:4120199:A:G	4120199	A	0.25	0.6029	0.1292	0.3496	0.8561	4.666	7.925e-06
2	2:4120384:C:T	4120384	T	0.25	0.6029	0.1292	0.3496	0.8561	4.666	7.925e-06
2	2:4120880:C:G	4120880	G	0.25	0.6029	0.1292	0.3496	0.8561	4.666	7.925e-06
2	2:4121289:G:T	4121289	G	0.25	0.6029	0.1292	0.3496	0.8561	4.666	7.925e-06
3	3:151005587:A:G	151005587	A	0.1577	0.727	0.1516	0.4299	1.024	4.796	4.631e-06
3	3:151007310:A:G	151007310	G	0.1731	0.721	0.1484	0.4301	1.012	4.858	3.557e-06
3	3:151012497:C:T	151012497	T	0.168	0.6984	0.1445	0.4152	0.9817	4.833	4.026e-06
3	3:151032359:C:G	151032359	G	0.168	0.6984	0.1445	0.4152	0.9817	4.833	4.026e-06
4	4:112832320:A:C	112832320	A	0.3089	0.6024	0.1283	0.3508	0.8539	4.694	7.464e-06
4	4:112842885:T:A	112842885	A	0.304	0.6097	0.1266	0.3615	0.858	4.815	4.45e-06
4	4:112880868:C:G	112880868	G	0.304	0.6097	0.1266	0.3615	0.858	4.815	4.45e-06
6	6:72106471:A:C	72106471	A	0.05469	1.12	0.2418	0.6466	1.594	4.635	9.164e-06
6	6:72111119:A:G	72111119	A	0.05469	1.12	0.2418	0.6466	1.594	4.635	9.164e-06
7	7:135577585:C:T	135577585	T	0.08077	1.073	0.2013	0.6785	1.467	5.331	4.559e-07
7	7:135578921:C:T	135578921	T	0.08268	1.062	0.2033	0.6637	1.46	5.225	7.511e-07
7	7:135581718:A:C	135581718	C	0.07874	1.106	0.2041	0.7056	1.506	5.416	3.217e-07
7	7:135581848:G:T	135581848	G	0.07812	1.121	0.2045	0.7202	1.522	5.481	2.373e-07
8	8:82269332:A:G	82269332	A	0.1585	0.8487	0.1538	0.5473	1.15	5.518	2.145e-07
8	8:82277465:A:G	82277465	G	0.1694	0.7544	0.1571	0.4464	1.062	4.801	4.881e-06
8	8:82279683:A:G	82279683	A	0.1613	0.8288	0.1533	0.5284	1.129	5.408	3.47e-07
8	8:82282732:A:C	82282732	C	0.1694	0.789	0.1559	0.4833	1.095	5.06	1.641e-06
8	8:82284413:A:G	82284413	G	0.1694	0.789	0.1559	0.4833	1.095	5.06	1.641e-06
8	8:82285859:C:T	82285859	T	0.1613	0.8288	0.1533	0.5284	1.129	5.408	3.47e-07
8	8:82288467:C:A	82288467	A	0.1613	0.8288	0.1533	0.5284	1.129	5.408	3.47e-07
8	8:82291201:C:T	82291201	T	0.1613	0.8288	0.1533	0.5284	1.129	5.408	3.47e-07
8	8:82292349:A:C	82292349	C	0.1694	0.789	0.1559	0.4833	1.095	5.06	1.641e-06
8	8:82293742:A:T	82293742	A	0.1613	0.8288	0.1533	0.5284	1.129	5.408	3.47e-07
8	8:82294431:A:G	82294431	G	0.1694	0.789	0.1559	0.4833	1.095	5.06	1.641e-06
8	8:82294839:A:C	82294839	C	0.1694	0.789	0.1559	0.4833	1.095	5.06	1.641e-06
8	8:82295626:A:G	82295626	G	0.1721	0.7568	0.1556	0.4518	1.062	4.864	3.724e-06
8	8:82296253:A:G	82296253	A	0.1613	0.8288	0.1533	0.5284	1.129	5.408	3.47e-07
8	8:82296787:G:T	82296787	T	0.1613	0.8288	0.1533	0.5284	1.129	5.408	3.47e-07
8	8:82297991:G:T	82297991	G	0.1721	0.7515	0.1549	0.4478	1.055	4.851	3.933e-06
8	8:82312277:C:G	82312277	G	0.1694	0.7836	0.1552	0.4795	1.088	5.05	1.707e-06
8	8:82313420:C:G	82313420	G	0.1613	0.8243	0.1524	0.5256	1.123	5.409	3.45e-07
8	8:82316005:A:T	82316005	T	0.1613	0.8243	0.1524	0.5256	1.123	5.409	3.45e-07
8	8:82316747:A:G	82316747	G	0.1613	0.8243	0.1524	0.5256	1.123	5.409	3.45e-07
8	8:82321682:A:G	82321682	A	0.1613	0.8243	0.1524	0.5256	1.123	5.409	3.45e-07
8	8:82321774:A:G	82321774	A	0.1613	0.8243	0.1524	0.5256	1.123	5.409	3.45e-07
8	8:82323820:C:T	82323820	T	0.1613	0.8243	0.1524	0.5256	1.123	5.409	3.45e-07
8	8:82324374:C:T	82324374	T	0.1653	0.8141	0.1528	0.5146	1.114	5.327	4.965e-07
8	8:82330454:A:C	82330454	C	0.1613	0.8243	0.1524	0.5256	1.123	5.409	3.45e-07
8	8:82331832:T:C	82331832	C	0.16	0.8135	0.1524	0.5149	1.112	5.339	4.645e-07
8	8:82334157:C:G	82334157	C	0.164	0.7736	0.1541	0.4717	1.076	5.022	1.854e-06
8	8:82335131:A:T	82335131	T	0.1734	0.7221	0.155	0.4183	1.026	4.658	8.584e-06
8	8:82335233:C:T	82335233	T	0.1653	0.769	0.1552	0.4648	1.073	4.956	2.479e-06
8	8:82335348:A:G	82335348	A	0.1694	0.7353	0.1556	0.4303	1.04	4.725	6.516e-06
8	8:82335808:A:G	82335808	A	0.1734	0.7247	0.1558	0.4192	1.03	4.65	8.863e-06
8	8:82337507:A:G	82337507	A	0.1707	0.8152	0.1601	0.5013	1.129	5.091	1.406e-06
8	8:82386455:C:T	82386455	C	0.1844	0.7421	0.1595	0.4294	1.055	4.652	8.919e-06
8	8:82386585:G:T	82386585	T	0.1844	0.7421	0.1595	0.4294	1.055	4.652	8.919e-06
8	8:82387294:A:G	82387294	A	0.1844	0.7421	0.1595	0.4294	1.055	4.652	8.919e-06
8	8:82389135:C:T	82389135	T	0.1844	0.7421	0.1595	0.4294	1.055	4.652	8.919e-06
9	9:115445099:C:T	115445099	T	0.06693	1.052	0.2249	0.6107	1.492	4.675	7.82e-06
9	9:115447482:C:T	115447482	T	0.06589	1.058	0.2231	0.6207	1.495	4.742	5.849e-06
11	11:45841717:C:T	45841717	T	0.05159	1.28	0.266	0.7583	1.801	4.811	4.49e-06
11	11:45846130:A:T	45846130	T	0.05952	1.278	0.2472	0.7937	1.763	5.171	9.609e-07
11	11:45862285:A:T	45862285	T	0.05952	1.278	0.2472	0.7937	1.763	5.171	9.609e-07

## Sheet: Supplementary Table 7
Supplementary Table 7: Variants with suggestiveand significant p values from theZ-Score ABeta analysis
Amyloid Beta Meta-Analyses
MarkerName	Allele1	Allele2	MinFreq	MaxFreq	Effect	StdErr	P-value	Direction	HetISq	HetChiSq	HetDf	HetPVal
1:181249490:A:G	a	g	0.0885	0.179	0.2157	0.0447	1.386e-06	++++	0	1.397	3	0.7062
1:98233221:A:T	a	t	0.0013	0.3565	0.2916	0.0557	1.638e-07	++++	14.7	3.515	3	0.3188
2:113670415:A:T	a	t	0.08	0.3671	0.2068	0.0457	5.91e-06	++++	70.2	10.062	3	0.01805
2:237102380:A:G	a	g	0.0039	0.115	0.2547	0.0572	8.44e-06	++++	0	1.546	3	0.6716
3:76731816:C:T	t	c	0.4637	0.5116	0.1452	0.0323	7.054e-06	++++	31.2	4.361	3	0.225
3:76733503:G:T	t	g	0.4884	0.5321	-0.1515	0.0323	2.759e-06	----	15.6	3.556	3	0.3135
3:76736662:A:G	a	g	0.4846	0.5357	-0.1443	0.0324	8.306e-06	----	39.4	4.952	3	0.1754
3:76737680:A:G	a	g	0.4846	0.5351	-0.1463	0.0323	6.058e-06	----	35.5	4.649	3	0.1994
3:76737938:A:G	a	g	0.4846	0.5351	-0.1455	0.0324	6.981e-06	----	41.5	5.125	3	0.1629
3:76738027:A:G	a	g	0.4846	0.5345	-0.1446	0.0324	7.899e-06	----	39.8	4.984	3	0.1729
3:76738171:G:T	t	g	0.4662	0.5154	0.1455	0.0323	6.881e-06	++++	33.8	4.532	3	0.2094
3:76738645:A:T	a	t	0.4846	0.5339	-0.1454	0.0324	6.982e-06	----	33.8	4.529	3	0.2097
3:76740398:G:T	t	g	0.4846	0.5332	-0.1431	0.0323	9.729e-06	----	37	4.764	3	0.1899
3:76751222:A:G	a	g	0.4789	0.5308	0.1462	0.0324	6.279e-06	++++	18.3	3.671	3	0.2992
3:76786392:C:G	c	g	0.4109	0.4202	-0.1446	0.0323	7.66e-06	----	0	2.117	3	0.5484
3:76804155:C:T	t	c	0.4104	0.4225	-0.1439	0.0324	8.784e-06	----	0	2.139	3	0.5441
3:76823806:A:T	a	t	0.5818	0.5957	0.1438	0.0324	9.174e-06	++++	0	1.817	3	0.6112
5:118582779:C:G	c	g	0.0013	0.3625	0.269	0.0563	1.767e-06	++-+	0	2.849	3	0.4155
5:155987761:C:G	c	g	0.0481	0.0578	-0.3176	0.0713	8.339e-06	----	19.9	3.745	3	0.2904
5:155990223:C:T	t	c	0.0481	0.0577	-0.3228	0.0711	5.599e-06	----	18	3.657	3	0.301
5:156025784:A:G	a	g	0.9423	0.9531	0.3401	0.0721	2.397e-06	++++	0.1	3.004	3	0.391
5:156052773:C:T	t	c	0.0469	0.0577	-0.3401	0.0721	2.397e-06	----	0.1	3.004	3	0.391
5:156055203:C:A	a	c	0.0469	0.0578	-0.3401	0.0721	2.397e-06	----	0.1	3.004	3	0.391
5:53145505:C:T	t	c	0.7713	0.7941	-0.1703	0.0385	9.817e-06	----	0	0.533	3	0.9116
5:53146524:C:T	t	c	0.1988	0.2248	0.1745	0.0387	6.661e-06	++++	0	0.544	3	0.9091
5:53167080:C:T	t	c	0.2237	0.2617	0.1668	0.0375	8.57e-06	++++	0	2.078	3	0.5564
6:26045905:C:G	c	g	0.0775	0.3697	0.2119	0.0434	1.021e-06	++++	57.1	7.001	3	0.07186
6:26392515:C:G	c	g	0.1023	0.3742	0.1894	0.0414	4.881e-06	+++-	69.7	9.887	3	0.01955
6:27877446:A:T	a	t	0.1055	0.3818	0.189	0.0417	5.832e-06	+++-	44.6	5.416	3	0.1438
6:28003271:A:T	a	t	0.0053	0.3656	0.2486	0.0548	5.793e-06	+-++	0	2.389	3	0.4956
6:28251716:A:T	a	t	0.0026	0.3591	0.2548	0.0555	4.442e-06	+-+-	0	2.144	3	0.5431
6:28360659:C:G	c	g	0.05	0.3656	0.2149	0.045	1.772e-06	+++-	20.6	3.777	3	0.2866
6:29461730:C:G	c	g	0.0461	0.3686	0.2022	0.0445	5.382e-06	+++-	34	4.544	3	0.2084
6:29463043:A:T	a	t	0.0461	0.3686	0.2022	0.0445	5.382e-06	+++-	34	4.544	3	0.2084
6:31420863:A:T	a	t	0.094	0.3867	0.1987	0.0429	3.686e-06	++++	38.4	4.87	3	0.1816
6:31600304:C:G	c	g	0.0286	0.9423	0.2318	0.0465	6.284e-07	++++	17.7	3.644	3	0.3026
6:33154698:C:G	c	g	0.0077	0.3625	0.231	0.0416	2.882e-08	+-+-	27.1	4.113	3	0.2495
11:102651313:C:G	c	g	0.0273	0.3621	0.2433	0.0499	1.106e-06	++++	39.2	4.931	3	0.177
11:116619073:C:G	c	g	0.7863	0.9423	0.2165	0.0472	4.492e-06	++++	0	1.227	3	0.7466
12:34378620:A:C	a	c	0.1582	0.2063	-0.1923	0.0427	6.567e-06	----	0	2.485	3	0.4779
12:34379875:A:T	a	t	0.155	0.1984	-0.1934	0.043	6.804e-06	----	0	2.796	3	0.4242
12:34380058:C:T	t	c	0.1557	0.2063	-0.1946	0.043	5.948e-06	----	0	2.451	3	0.4843
19:45382034:A:G	a	g	0.4115	0.4668	-0.1479	0.0313	2.208e-06	----	52.8	6.351	3	0.09574
19:45394336:A:G	a	g	0.7485	0.8731	0.4919	0.0402	1.854e-34	++++	66.3	8.901	3	0.03063
19:45395266:A:G	a	g	0.6315	0.7077	-0.2299	0.0321	8.559e-13	----	82.7	17.358	3	0.0005964
19:45395619:A:G	a	g	0.7477	0.8769	0.4857	0.0403	2.003e-33	++++	65.1	8.602	3	0.03508
19:45395844:A:G	a	g	0.088	0.1842	-0.4018	0.0473	1.866e-17	----	27.4	4.131	3	0.2476
19:45395909:C:G	c	g	0.7477	0.8769	0.4859	0.0403	1.75e-33	++++	64.9	8.54	3	0.03607
19:45396144:C:T	t	c	0.1231	0.2523	-0.4859	0.0403	1.75e-33	----	64.9	8.54	3	0.03607
19:45410002:A:G	a	g	0.1048	0.2323	-0.5695	0.0414	4.46e-43	----	52.5	6.319	3	0.09708
19:45414451:C:T	t	c	0.3077	0.3634	0.1908	0.033	6.991e-09	++++	80.3	15.262	3	0.001606
19:45416478:A:G	a	g	0.3062	0.3602	0.1864	0.033	1.656e-08	++++	81.6	16.328	3	0.0009712
19:45418961:C:T	t	c	0.2976	0.3609	0.1926	0.033	5.475e-09	++++	80.6	15.429	3	0.001484
19:45910672:A:G	a	g	0.7188	0.7713	-0.1686	0.0363	3.489e-06	----	0	0.772	3	0.8561
19:45912736:A:C	a	c	0.2231	0.2774	0.1741	0.0364	1.678e-06	++++	0	0.542	3	0.9096
19:45915038:C:T	t	c	0.7232	0.7731	-0.1702	0.0366	3.24e-06	----	0	0.592	3	0.8984
19:45916441:A:C	a	c	0.7263	0.7752	-0.1745	0.0368	2.077e-06	----	0	0.95	3	0.8134
19:45916587:C:T	t	c	0.7263	0.7752	-0.1747	0.0368	2.04e-06	----	0	0.966	3	0.8095
WUSTL PD
CHR	SNP	BP	Effect Allele	MAF	BETA	SE	L95	U95	STAT	P
2	2:209022417:C:T	209022417	C	0.127	0.2957	0.06243	0.1733	0.418	4.736	2.764e-06
3	3:123926792:C:G	123926792	G	0.1431	0.2851	0.06365	0.1604	0.4099	4.48	9.051e-06
8	8:6272986:G:T	6272986	G	0.09478	0.413	0.08927	0.238	0.5879	4.626	4.65e-06
8	8:6281752:A:G	6281752	G	0.09328	0.4185	0.08999	0.2421	0.5949	4.651	4.146e-06
8	8:122745546:A:C	122745546	C	0.173	0.3035	0.06584	0.1744	0.4325	4.609	4.98e-06
8	8:122747762:A:G	122747762	G	0.1739	0.3063	0.06583	0.1773	0.4353	4.653	4.064e-06
8	8:122752496:A:G	122752496	A	0.1739	0.3045	0.06579	0.1755	0.4334	4.628	4.572e-06
8	8:122756405:C:G	122756405	G	0.1734	0.3137	0.06569	0.1849	0.4424	4.775	2.282e-06
8	8:122757085:A:C	122757085	A	0.1732	0.3123	0.06623	0.1825	0.4421	4.715	3.034e-06
8	8:122767658:A:G	122767658	A	0.1729	0.3123	0.06623	0.1825	0.4421	4.715	3.034e-06
9	9:98979691:C:T	98979691	C	0.4702	-0.2335	0.05196	-0.3353	-0.1317	-4.494	8.501e-06
10	10:113124337:C:G	113124337	G	0.07038	-0.4939	0.1036	-0.697	-0.2907	-4.765	2.4e-06
14	14:94942391:A:G	94942391	A	0.1253	0.3574	0.07687	0.2067	0.5081	4.649	4.151e-06
14	14:94950848:A:G	94950848	A	0.1228	0.3546	0.07848	0.2008	0.5084	4.518	7.581e-06
14	14:94956134:A:G	94956134	A	0.1243	0.3593	0.07814	0.2061	0.5124	4.598	5.244e-06
16	16:77068569:A:G	77068569	G	0.1882	0.285	0.06342	0.1607	0.4093	4.495	8.442e-06
16	16:77069946:C:T	77069946	C	0.185	0.2878	0.06418	0.162	0.4136	4.485	8.829e-06
19	19:45394336:A:G	45394336	G	0.1834	-0.5419	0.06076	-0.661	-0.4228	-8.918	6.272e-18
19	19:45395619:A:G	45395619	G	0.1827	-0.5227	0.06101	-0.6423	-0.4031	-8.568	9.635e-17
19	19:45395844:A:G	45395844	A	0.1356	-0.4361	0.07383	-0.5808	-0.2914	-5.907	6.058e-09
19	19:45395909:C:G	45395909	G	0.183	-0.5227	0.06101	-0.6423	-0.4031	-8.568	9.635e-17
19	19:45396144:C:T	45396144	T	0.183	-0.5227	0.06101	-0.6423	-0.4031	-8.568	9.635e-17
19	19:45397512:A:C	45397512	C	0.4638	0.2272	0.05059	0.1281	0.3264	4.492	8.569e-06
19	19:45398264:C:T	45398264	T	0.4638	0.2272	0.05059	0.1281	0.3264	4.492	8.569e-06
19	19:45402477:C:T	45402477	T	0.3806	0.2411	0.05272	0.1378	0.3445	4.573	5.88e-06
19	19:45410002:A:G	45410002	A	0.1757	-0.5589	0.06039	-0.6773	-0.4406	-9.256	4.147e-19
19	19:45707917:G:T	45707917	G	0.153	-0.337	0.0707	-0.4755	-0.1984	-4.766	2.382e-06
19	19:45708239:A:G	45708239	G	0.153	-0.337	0.0707	-0.4755	-0.1984	-4.766	2.382e-06
19	19:45708408:C:T	45708408	C	0.153	-0.337	0.0707	-0.4755	-0.1984	-4.766	2.382e-06
19	19:45708758:A:G	45708758	G	0.153	-0.337	0.0707	-0.4755	-0.1984	-4.766	2.382e-06
19	19:45708888:A:G	45708888	G	0.153	-0.337	0.0707	-0.4755	-0.1984	-4.766	2.382e-06
19	19:45708947:A:G	45708947	A	0.153	-0.337	0.0707	-0.4755	-0.1984	-4.766	2.382e-06
19	19:45709036:C:T	45709036	T	0.153	-0.337	0.0707	-0.4755	-0.1984	-4.766	2.382e-06
19	19:45709987:A:G	45709987	G	0.153	-0.337	0.0707	-0.4755	-0.1984	-4.766	2.382e-06
19	19:45710276:A:G	45710276	G	0.153	-0.337	0.0707	-0.4755	-0.1984	-4.766	2.382e-06
19	19:45710539:C:T	45710539	T	0.1509	-0.3356	0.07106	-0.4749	-0.1963	-4.722	2.936e-06
19	19:48380622:A:G	48380622	G	0.09338	0.395	0.08811	0.2223	0.5677	4.483	8.898e-06
19	19:48386357:A:G	48386357	G	0.09429	0.4036	0.08771	0.2317	0.5755	4.602	5.161e-06
19	19:48405378:A:C	48405378	A	0.09772	0.3955	0.08711	0.2247	0.5662	4.54	6.881e-06
PPMI
CHR	SNP	BP	Effect Allele	MAF	BETA	SE	L95	U95	STAT	P
3	3:99561285:C:T	99561285	C	0.07497	0.4379	0.09488	0.2519	0.6239	4.615	4.6e-06
4	4:31274834:A:T	31274834	A	0.1125	0.3627	0.08156	0.2029	0.5226	4.447	9.98e-06
4	4:31293836:C:T	31293836	C	0.1024	0.3773	0.0838	0.2131	0.5416	4.503	7.74e-06
4	4:31298203:A:G	31298203	A	0.1125	0.3627	0.08156	0.2029	0.5226	4.447	9.98e-06
7	7:53318174:A:G	53318174	A	0.1296	0.3526	0.07812	0.1995	0.5057	4.514	7.358e-06
12	12:119325335:A:T	119325335	A	0.1595	0.3316	0.06871	0.197	0.4663	4.827	1.675e-06
12	12:119326370:A:C	119326370	A	0.162	0.3278	0.06849	0.1935	0.462	4.786	2.041e-06
12	12:119327093:A:C	119327093	A	0.1595	0.3316	0.06871	0.197	0.4663	4.827	1.675e-06
12	12:119327118:A:T	119327118	T	0.1601	0.341	0.0686	0.2065	0.4754	4.97	8.231e-07
12	12:119332567:A:G	119332567	A	0.1595	0.3278	0.06874	0.193	0.4625	4.768	2.225e-06
12	12:119335638:A:G	119335638	A	0.1607	0.3281	0.06827	0.1943	0.4619	4.806	1.853e-06
12	12:119338572:A:G	119338572	G	0.1595	0.322	0.06877	0.1872	0.4568	4.682	3.35e-06
12	12:119339137:A:C	119339137	C	0.155	0.3289	0.06915	0.1934	0.4644	4.756	2.356e-06
12	12:119340380:C:G	119340380	C	0.1601	0.3174	0.06873	0.1827	0.4521	4.619	4.521e-06
12	12:119349303:C:G	119349303	C	0.1315	0.4059	0.07495	0.259	0.5528	5.416	8.145e-08
12	12:119355958:A:G	119355958	G	0.1398	0.3575	0.0723	0.2158	0.4992	4.945	9.364e-07
12	12:119380540:A:G	119380540	A	0.1213	0.4075	0.07716	0.2563	0.5587	5.281	1.67e-07
12	12:119382394:A:G	119382394	A	0.1207	0.4029	0.07731	0.2514	0.5544	5.211	2.408e-07
12	12:119382768:A:G	119382768	A	0.1213	0.3966	0.07723	0.2452	0.548	5.135	3.566e-07
12	12:119383059:A:G	119383059	G	0.1207	0.4029	0.07731	0.2514	0.5544	5.211	2.408e-07
12	12:119389499:A:G	119389499	A	0.1213	0.4013	0.0772	0.25	0.5526	5.199	2.574e-07
19	19:45410002:A:G	45410002	A	0.1048	-0.4302	0.08332	-0.5935	-0.2669	-5.164	3.086e-07
ADNI
CHR	SNP	BP	Effect Allele	MAF	BETA	SE	L95	U95	STAT	P
1	1:94517166:C:G	94517166	C	0.3606	0.2636	0.05686	0.1521	0.375	4.635	5.264e-06
1	1:98233221:A:T	98233221	A	0.3565	0.2737	0.05684	0.1622	0.3851	4.814	2.311e-06
1	1:179615695:C:G	179615695	C	0.1341	0.4424	0.09813	0.25	0.6347	4.508	9.314e-06
1	1:197026151:A:T	197026151	A	0.3595	0.2654	0.05678	0.1542	0.3767	4.675	4.385e-06
1	1:206941636:A:T	206941636	A	0.361	0.2591	0.05704	0.1473	0.3709	4.542	7.988e-06
2	2:113670415:A:T	113670415	A	0.3671	0.3053	0.06237	0.1831	0.4275	4.895	1.582e-06
2	2:186708041:A:C	186708041	C	0.3646	0.2716	0.05699	0.16	0.3833	4.767	2.904e-06
2	2:186708042:G:T	186708042	T	0.3662	0.271	0.05706	0.1591	0.3828	4.749	3.16e-06
2	2:219028647:A:T	219028647	A	0.3595	0.2654	0.05678	0.1542	0.3767	4.675	4.385e-06
3	3:111286375:C:G	111286375	C	0.3636	0.2707	0.05738	0.1582	0.3831	4.717	3.63e-06
4	4:38799539:A:T	38799539	A	0.3565	0.2731	0.05883	0.1578	0.3884	4.642	5.108e-06
4	4:53142285:A:C	53142285	C	0.1524	0.4257	0.09476	0.2399	0.6114	4.492	9.998e-06
5	5:79361265:C:G	79361265	C	0.424	0.3123	0.0689	0.1773	0.4473	4.533	8.336e-06
5	5:96558020:A:C	96558020	A	0.3595	0.2654	0.05678	0.1542	0.3767	4.675	4.385e-06
5	5:118582779:C:G	118582779	C	0.3625	0.2661	0.0568	0.1548	0.3774	4.685	4.198e-06
5	5:138666566:A:.	138666566	A	0.3595	0.2654	0.05678	0.1542	0.3767	4.675	4.385e-06
5	5:160021677:C:T	160021677	C	0.3282	0.3246	0.06278	0.2016	0.4477	5.171	4.245e-07
5	5:176832166:C:G	176832166	C	0.3587	0.2729	0.05725	0.1607	0.3851	4.767	2.886e-06
6	6:26045905:C:G	26045905	C	0.3697	0.2773	0.06146	0.1568	0.3978	4.512	9.155e-06
6	6:26392515:C:G	26392515	C	0.3742	0.3159	0.06217	0.194	0.4377	5.081	6.502e-07
6	6:27312849:C:G	27312849	C	0.3595	0.2654	0.05678	0.1542	0.3767	4.675	4.385e-06
6	6:27967591:A:T	27967591	A	0.4079	0.3399	0.07006	0.2026	0.4772	4.852	1.942e-06
6	6:28003271:A:T	28003271	A	0.3656	0.271	0.05694	0.1594	0.3826	4.76	2.978e-06
6	6:28251716:A:T	28251716	A	0.3591	0.2616	0.05676	0.1503	0.3728	4.608	5.943e-06
6	6:28360659:C:G	28360659	C	0.3656	0.2857	0.06171	0.1647	0.4066	4.629	5.407e-06
6	6:28796071:C:G	28796071	C	0.3625	0.2918	0.06295	0.1684	0.4151	4.634	5.282e-06
6	6:29461730:C:G	29461730	C	0.3686	0.2794	0.06188	0.1582	0.4007	4.516	8.959e-06
6	6:29463043:A:T	29463043	A	0.3686	0.2794	0.06188	0.1582	0.4007	4.516	8.959e-06
6	6:29528897:C:G	29528897	C	0.3792	0.2849	0.05863	0.17	0.3998	4.86	1.871e-06
6	6:29531778:C:G	29531778	C	0.3565	0.2597	0.05699	0.148	0.3714	4.557	7.486e-06
6	6:29640785:A:T	29640785	A	0.3686	0.2655	0.05746	0.1529	0.3782	4.621	5.599e-06
6	6:30155149:C:G	30155149	C	0.3837	0.2981	0.06273	0.1752	0.4211	4.752	3.085e-06
6	6:30231755:C:G	30231755	C	0.4003	0.3023	0.06542	0.1741	0.4306	4.622	5.595e-06
6	6:30231829:C:G	30231829	C	0.4003	0.3023	0.06542	0.1741	0.4306	4.622	5.595e-06
6	6:30285312:C:G	30285312	C	0.3822	0.2952	0.06251	0.1727	0.4178	4.723	3.527e-06
6	6:30317966:A:T	30317966	A	0.3621	0.2664	0.05774	0.1532	0.3795	4.613	5.819e-06
6	6:30346760:A:T	30346760	A	0.3864	0.2972	0.06239	0.175	0.4195	4.764	2.919e-06
6	6:30354303:A:T	30354303	A	0.4015	0.3072	0.06579	0.1782	0.4361	4.669	4.524e-06
6	6:30711805:C:G	30711805	C	0.3667	0.2813	0.0625	0.1588	0.4037	4.5	9.618e-06
6	6:31107204:C:G	31107204	C	0.3701	0.2934	0.05833	0.1791	0.4078	5.03	8.307e-07
6	6:31408329:A:T	31408329	A	0.3746	0.2869	0.06255	0.1643	0.4095	4.586	6.558e-06
6	6:31420863:A:T	31420863	A	0.3867	0.2793	0.06076	0.1602	0.3984	4.597	6.245e-06
6	6:31434520:C:G	31434520	C	0.3788	0.293	0.06225	0.171	0.415	4.708	3.788e-06
6	6:31476458:A:T	31476458	A	0.3803	0.3055	0.06217	0.1837	0.4274	4.915	1.447e-06
6	6:31600304:C:G	31600304	C	0.3671	0.2899	0.05888	0.1745	0.4053	4.924	1.384e-06
6	6:31759419:C:G	31759419	C	0.3565	0.2662	0.05688	0.1547	0.3777	4.68	4.294e-06
6	6:32045226:A:T	32045226	A	0.386	0.2859	0.05886	0.1705	0.4012	4.857	1.898e-06
6	6:32054212:C:G	32054212	G	0.3595	0.2654	0.05678	0.1542	0.3767	4.675	4.385e-06
6	6:32080191:C:G	32080191	C	0.3788	0.2859	0.06156	0.1653	0.4066	4.645	5.042e-06
6	6:32233638:A:T	32233638	A	0.4275	0.3178	0.06628	0.1879	0.4477	4.795	2.532e-06
6	6:32303692:A:T	32303692	A	0.3776	0.2783	0.06141	0.1579	0.3987	4.532	8.367e-06
6	6:32813161:C:G	32813161	C	0.3807	0.2669	0.05838	0.1525	0.3813	4.572	6.987e-06
6	6:32876993:A:T	32876993	A	0.3545	0.2624	0.05789	0.1489	0.3759	4.533	8.343e-06
6	6:33095555:A:T	33095555	A	0.3927	0.2847	0.06319	0.1609	0.4086	4.506	9.391e-06
6	6:52615226:A:T	52615226	T	0.3595	0.2654	0.05678	0.1542	0.3767	4.675	4.385e-06
6	6:81826245:G:T	81826245	G	0.08257	0.6451	0.1306	0.3891	0.9011	4.94	1.291e-06
7	7:121882439:C:T	121882439	T	0.3123	0.279	0.0611	0.1592	0.3987	4.566	7.231e-06
8	8:52274570:A:C	52274570	A	0.1798	-0.4558	0.1005	-0.6527	-0.2588	-4.536	8.207e-06
8	8:52275393:C:G	52275393	G	0.1798	-0.4558	0.1005	-0.6527	-0.2588	-4.536	8.207e-06
8	8:52276911:C:T	52276911	C	0.1798	-0.4558	0.1005	-0.6527	-0.2588	-4.536	8.207e-06
8	8:52277121:A:G	52277121	G	0.1798	-0.4558	0.1005	-0.6527	-0.2588	-4.536	8.207e-06
8	8:52278541:A:T	52278541	T	0.1798	-0.4558	0.1005	-0.6527	-0.2588	-4.536	8.207e-06
8	8:52279739:A:G	52279739	A	0.1798	-0.4558	0.1005	-0.6527	-0.2588	-4.536	8.207e-06
8	8:52287756:A:G	52287756	A	0.1758	-0.4665	0.1027	-0.6677	-0.2653	-4.544	7.949e-06
8	8:52290032:A:G	52290032	A	0.1758	-0.4665	0.1027	-0.6677	-0.2653	-4.544	7.949e-06
8	8:52290805:A:C	52290805	A	0.1758	-0.4665	0.1027	-0.6677	-0.2653	-4.544	7.949e-06
8	8:71596935:G:T	71596935	T	0.3225	0.2961	0.06275	0.1731	0.4191	4.719	3.623e-06
8	8:71608912:G:T	71608912	G	0.206	0.3936	0.08111	0.2346	0.5525	4.852	1.968e-06
8	8:126792436:A:G	126792436	A	0.4058	0.2635	0.0586	0.1487	0.3784	4.497	9.766e-06
8	8:146281543:A:G	146281543	A	0.3606	0.2637	0.05689	0.1522	0.3752	4.636	5.249e-06
9	9:75517433:A:T	75517433	T	0.3595	0.2654	0.05678	0.1542	0.3767	4.675	4.385e-06
9	9:75540504:A:T	75540504	A	0.3595	0.2654	0.05678	0.1542	0.3767	4.675	4.385e-06
9	9:124261672:C:T	124261672	C	0.343	-0.3824	0.08491	-0.5488	-0.216	-4.504	9.501e-06
9	9:124266985:A:G	124266985	A	0.3446	-0.3869	0.08513	-0.5537	-0.22	-4.544	7.955e-06
9	9:124267229:A:G	124267229	A	0.3441	-0.386	0.08528	-0.5531	-0.2188	-4.526	8.645e-06
9	9:124267613:C:T	124267613	T	0.3446	-0.3869	0.08513	-0.5537	-0.22	-4.544	7.955e-06
9	9:124268039:C:T	124268039	C	0.3446	-0.3869	0.08513	-0.5537	-0.22	-4.544	7.955e-06
9	9:124269203:A:G	124269203	G	0.3446	-0.3869	0.08513	-0.5537	-0.22	-4.544	7.955e-06
10	10:15710472:A:G	15710472	A	0.2376	0.3465	0.07279	0.2038	0.4891	4.76	3.006e-06
10	10:55521669:A:C	55521669	A	0.4592	0.3011	0.06033	0.1829	0.4194	4.991	1.002e-06
10	10:88423658:C:G	88423658	C	0.3682	0.3053	0.05744	0.1928	0.4179	5.316	2.04e-07
10	10:96818106:A:T	96818106	A	0.3595	0.2654	0.05678	0.1542	0.3767	4.675	4.385e-06
10	10:101990347:A:T	101990347	A	0.3595	0.2654	0.05678	0.1542	0.3767	4.675	4.385e-06
10	10:106808055:A:G	106808055	A	0.3754	0.2613	0.05774	0.1481	0.3744	4.525	8.685e-06
11	11:25638148:C:G	25638148	G	0.3344	0.2957	0.0623	0.1736	0.4178	4.746	3.206e-06
11	11:41834678:A:G	41834678	A	0.3194	0.3941	0.08565	0.2262	0.5619	4.601	6.192e-06
11	11:41834682:A:C	41834682	A	0.3194	0.3941	0.08565	0.2262	0.5619	4.601	6.192e-06
11	11:47355475:C:G	47355475	C	0.3595	0.2654	0.05678	0.1542	0.3767	4.675	4.385e-06
11	11:65547775:C:T	65547775	T	0.3595	0.2654	0.05678	0.1542	0.3767	4.675	4.385e-06
11	11:102651313:C:G	102651313	C	0.3621	0.2686	0.05817	0.1545	0.3826	4.617	5.73e-06
11	11:117897923:C:T	117897923	T	0.06687	0.7386	0.1538	0.4371	1.04	4.801	2.47e-06
12	12:8595189:C:T	8595189	C	0.361	0.2627	0.05687	0.1512	0.3741	4.618	5.674e-06
12	12:8595213:C:T	8595213	T	0.3606	0.2635	0.05687	0.152	0.3749	4.633	5.324e-06
12	12:8595703:C:T	8595703	T	0.3595	0.2654	0.05678	0.1542	0.3767	4.675	4.385e-06
12	12:32752379:A:G	32752379	A	0.1	0.5714	0.1206	0.3349	0.8078	4.736	3.343e-06
12	12:55210544:A:G	55210544	G	0.3646	0.2918	0.05692	0.1802	0.4034	5.127	5.252e-07
12	12:58450401:C:G	58450401	C	0.2607	0.3322	0.06927	0.1965	0.468	4.796	2.532e-06
12	12:58451948:A:G	58451948	A	0.2608	0.3292	0.06908	0.1938	0.4645	4.765	2.935e-06
12	12:58451966:A:G	58451966	A	0.2608	0.3292	0.06908	0.1938	0.4645	4.765	2.935e-06
13	13:86926771:A:G	86926771	G	0.2699	0.3117	0.06735	0.1797	0.4437	4.628	5.442e-06
13	13:95853574:A:T	95853574	A	0.3852	0.2788	0.06194	0.1574	0.4002	4.501	9.564e-06
13	13:95861981:C:G	95861981	C	0.4152	0.3115	0.06572	0.1827	0.4403	4.74	3.269e-06
13	13:103698110:C:G	103698110	C	0.4139	0.3133	0.06797	0.18	0.4465	4.609	5.929e-06
13	13:105748513:G:T	105748513	G	0.3595	0.2654	0.05678	0.1542	0.3767	4.675	4.385e-06
14	14:76500303:A:G	76500303	G	0.4456	-0.3613	0.07942	-0.5169	-0.2056	-4.549	7.759e-06
14	14:78034467:C:T	78034467	T	0.07599	0.6329	0.1407	0.357	0.9087	4.497	9.775e-06
14	14:78038421:A:G	78038421	A	0.07492	0.6467	0.1421	0.3682	0.9252	4.552	7.693e-06
14	14:78038775:A:G	78038775	G	0.0747	0.6482	0.1419	0.3702	0.9263	4.57	7.081e-06
14	14:98802366:C:.	98802366	T	0.3595	0.2654	0.05678	0.1542	0.3767	4.675	4.385e-06
15	15:24964597:A:G	24964597	G	0.3444	0.2759	0.05839	0.1614	0.3903	4.724	3.507e-06
17	17:39661366:C:G	39661366	C	0.3625	0.2705	0.05951	0.1539	0.3871	4.545	7.867e-06
17	17:42326208:A:T	42326208	A	0.352	0.2688	0.05719	0.1567	0.3809	4.7	3.913e-06
18	18:77238268:A:G	77238268	G	0.3595	0.2654	0.05678	0.1542	0.3767	4.675	4.385e-06
19	19:45394336:A:G	45394336	G	0.2515	-0.6344	0.08604	-0.803	-0.4658	-7.374	1.533e-12
19	19:45395266:A:G	45395266	G	0.3338	0.4995	0.07588	0.3508	0.6482	6.582	1.975e-10
19	19:45395619:A:G	45395619	G	0.2523	-0.6324	0.0859	-0.8007	-0.464	-7.361	1.649e-12
19	19:45395844:A:G	45395844	A	0.1842	-0.52	0.1035	-0.7229	-0.3171	-5.022	8.726e-07
19	19:45395909:C:G	45395909	G	0.2523	-0.6324	0.0859	-0.8007	-0.464	-7.361	1.649e-12
19	19:45396144:C:T	45396144	T	0.2523	-0.6324	0.0859	-0.8007	-0.464	-7.361	1.649e-12
19	19:45410002:A:G	45410002	A	0.2323	-0.7289	0.08628	-0.898	-0.5598	-8.447	1.246e-15
19	19:45414451:C:T	45414451	T	0.3127	0.4711	0.07947	0.3153	0.6269	5.928	8.184e-09
19	19:45416478:A:G	45416478	A	0.3091	0.4814	0.08042	0.3238	0.639	5.986	5.945e-09
19	19:45418961:C:T	45418961	T	0.3127	0.4814	0.081	0.3226	0.6401	5.943	7.689e-09
Spain
CHR	SNP	BP	Effect Allele	MAF	BETA	SE	L95	U95	STAT	P
9	9:113292152:C:T	113292152	C	0.09127	0.975	0.1937	0.5954	1.355	5.034	1.725e-06
15	15:47751591:C:T	47751591	T	0.3508	0.6369	0.1379	0.3667	0.9072	4.619	9.972e-06

## Sheet: Supplementary Table 8
Supplementary Table 8: Mendelian randomization results for all methods
	MetaPD
	Alpha Synuclein					Amyloid Beta					Total Tau					Phosphorylated Tau
Method	Estimate	Std Error	95% CI		P-Value	Estimate	Std Error	95% CI		P-Value	Estimate	Std Error	95% CI		P-Value	Estimate	Std Error	95% CI		P-Value
Simple median	0.106	0.326	-0.532	0.744	0.745	0.041	0.25	-0.449	0.532	0.869	0.22869	0.148576	-0.062515	0.51989	0.1238	-0.014759	0.1337	-0.27682	0.2473	0.9121
Weighted median	0.079	0.329	-0.566	0.725	0.809	0.235	0.162	-0.082	0.552	0.147	0.108057	0.148034	-0.182085	0.3982	0.4654	-0.114776	0.12791	-0.36547	0.13592	0.3695
Penalized weighted median	0.161	0.345	-0.515	0.836	0.641	0.235	0.162	-0.082	0.552	0.146	0.116681	0.149761	-0.176844	0.41021	0.4359	-0.114776	0.12791	-0.36547	0.13592	0.3695
IVW	-0.189	0.341	-0.858	0.48	0.479	0.046	0.145	-0.238	0.33	0.75	0.0157	0.123725	-0.226795	0.2582	0.899	-0.060823	0.09474	-0.24651	0.12486	0.5209
Penalized IVW	-0.145	0.328	-0.787	0.498	0.659	0.046	0.145	-0.238	0.33	0.75	0.049095	0.111056	-0.16857	0.26676	0.6584	-0.060823	0.09474	-0.24651	0.12486	0.5209
Robust IVW	0.125	0.582	-1.016	1.267	0.83	0.086	0.202	-0.31	0.482	0.67	0.053462	0.16632	-0.272519	0.37944	0.7479	-0.059092	0.09419	-0.2437	0.12551	0.5304
Penalized roubust IVW	0.088	0.65	-1.186	1.362	0.893	0.086	0.202	-0.31	0.482	0.67	0.069926	0.148183	-0.220508	0.36036	0.637	-0.059092	0.09419	-0.2437	0.12551	0.5304
MR-Egger	-1.392	0.769	-2.898	0.115	0.07	0.431	0.227	-0.014	0.877	0.058	-0.24559	0.41018	-1.04953	0.55835	0.5493	-0.100906	0.2866	-0.66262	0.46081	0.7248
(intercept)	0.039	0.023	-0.007	0.084	0.095	-0.017	0.008	-0.033	-0.001	0.037	0.009542	0.014254	-0.018395	0.03748	0.5032	0.001623	0.01095	-0.01984	0.02309	0.8822
Penalized MR-Egger	-1.392	0.769	-2.898	0.115	0.07	0.431	0.227	-0.14	0.877	0.058	-0.304807	0.377993	-1.04566	0.43605	0.42	-0.100906	0.2866	-0.66262	0.46081	0.7248
(intercept)	0.039	0.023	-0.007	0.084	0.095	-0.017	0.008	-0.033	-0.001	0.037	0.012531	0.013203	-0.013346	0.03841	0.3425	0.001623	0.01095	-0.01984	0.02309	0.8822
Roubust MR-Egger	-1.398	0.753	-2.874	0.079	0.064	0.428	0.099	0.235	0.621	1.44e-05	-0.337847	0.29107	-0.908334	0.23264	0.2458	-0.096346	0.35329	-0.78879	0.5961	0.7851
(intercept)	0.039	0.017	0.005	0.072	0.023	-0.017	0.007	-0.031	-0.002	0.022	0.013867	0.011365	-0.008408	0.03614	0.2224	0.001456	0.01169	-0.02145	0.02436	0.9009
Penalized roubust MR-Egger	-1.398	0.753	-2.874	0.079	0.064	0.428	0.099	0.235	0.621	1.44e-05	-0.354804	0.261633	-0.867596	0.15799	0.1751	-0.096346	0.35329	-0.78879	0.5961	0.7851
(intercept)	0.039	0.017	0.005	0.072	0.023	-0.017	0.007	-0.031	-0.002	0.022	0.014748	0.009586	-0.00404	0.03354	0.1239	0.001456	0.01169	-0.02145	0.02436	0.9009
	Nalls, 2014
	Alpha Synuclein					Amyloid Beta					Total Tau					Phosphorylated Tau
Method	Estimate	Std Error	95% CI		P-Value	Estimate	Std Error	95% CI		P-Value	Estimate	Std Error	95% CI		P-Value	Estimate	Std Error	95% CI		P-Value
Simple median	-0.06098	0.55519	-1.14914	1.0272	0.91254	0.157	0.484	-0.792	1.105	0.746	0.8618	0.30133	0.27121	1.452	0.004236	0.06054	0.28314	-0.4944	0.61549	0.8307
Weighted median	-0.22787	0.55062	-1.30706	0.8513	0.67899	0.703	0.308	0.099	1.307	0.022	0.68048	0.29147	0.10921	1.252	0.019561	0.01472	0.27304	-0.52042	0.54987	0.957
Penalized weighted median	-0.32785	0.56883	-1.44274	0.787	0.56438	0.717	0.306	0.118	1.316	0.019	0.91369	0.28702	0.35115	1.476	0.001456	0.14256	0.27376	-0.394	0.67913	0.6025
IVW	0.08029	0.55929	-1.01589	1.1765	0.88584	0.321	0.274	-0.215	0.857	0.241	0.29901	0.25931	-0.20922	0.8072	0.24886	0.03044	0.21361	-0.38824	0.44911	0.8867
Penalized IVW	0.08029	0.55929	-1.01589	1.1765	0.88584	0.321	0.274	-0.215	0.857	0.241	0.63383	0.20926	0.22369	1.044	0.002454	0.03044	0.21361	-0.38824	0.44911	0.8867
Robust IVW	0.0439	0.56244	-1.05846	1.1463	0.93778	0.379	0.352	-0.31	1.068	0.281	0.66807	0.55893	-0.42741	1.764	0.231981	0.05255	0.26428	-0.46543	0.57054	0.8424
Penalized roubust IVW	0.0439	0.56244	-1.05846	1.1463	0.93778	0.379	0.352	-0.31	1.068	0.281	0.75894	0.39584	-0.01689	1.535	0.0552	0.05255	0.26428	-0.46543	0.57054	0.8424
MR-Egger	-2.17889	1.23601	-4.60142	0.2436	0.07793	0.956	0.433	0.108	1.804	0.027	-0.63196	0.85464	-2.30702	1.043	0.459631	-0.36142	0.64558	-1.62674	0.90389	0.5756
(intercept)	0.07349	0.03761	-0.000224	0.1472	0.0507	-0.025	0.014	-0.052	0.002	0.073	0.03305	0.02894	-0.02367	0.08976	0.25346	0.01541	0.0239	-0.03143	0.06224	0.5191
Penalized MR-Egger	-2.17889	1.23601	-4.60142	0.2436	0.07793	0.956	0.433	0.108	1.804	0.027	-0.63196	0.85464	-2.30702	1.043	0.459631	-0.36142	0.64558	-1.62674	0.90389	0.5756
(intercept)	0.07349	0.03761	-0.000224	0.1472	0.0507	-0.025	0.014	-0.052	0.002	0.073	0.03305	0.02894	-0.02367	0.08976	0.25346	0.01541	0.0239	-0.03143	0.06224	0.5191
Roubust MR-Egger	-2.18061	1.24164	-4.61418	0.253	0.07905	0.966	0.184	0.605	1.326	1.537e-07	2.89849	0.95416	1.02837	4.769	0.002384	-0.25561	1.10477	-2.42091	1.90969	0.817
(intercept)	0.07357	0.06006	-0.044137	0.1913	0.22055	-0.024	0.013	-0.049	0.002	0.073	-0.07046	0.03593	-0.14088	-4.239e-05	0.049862	0.01144	0.03653	-0.06016	0.08304	0.7542
Penalized roubust MR-Egger	-2.18061	1.24164	-4.61418	0.253	0.07905	0.966	0.184	0.605	1.326	1.537e-07	2.89849	0.95416	1.02837	4.769	0.002384	-0.25561	1.10477	-2.42091	1.90969	0.817
(intercept)	0.07357	0.06006	-0.044137	0.1913	0.22055	-0.024	0.013	-0.049	0.002	0.073	-0.07046	0.03593	-0.14088	-4.239e-05	0.049862	0.01144	0.03653	-0.06016	0.08304	0.7542
	Chang, 2017
	Alpha Synuclein					Amyloid Beta					Total Tau					Phosphorylated Tau
Method	Estimate	Std Error	95% CI		P-Value	Estimate	Std Error	95% CI		P-Value	Estimate	Std Error	95% CI		P-Value	Estimate	Std Error	95% CI		P-Value
Simple median	-0.73348	0.52829	-1.76891	0.30195	0.16501	-0.001	0.316	-0.621	0.619	0.998	-0.1843	0.2301	-0.63528	0.266691	0.42317	-0.24495	0.20797	-0.6526	0.162657	0.2389
Weighted median	-0.73251	0.52086	-1.75337	0.28835	0.15962	-0.227	0.27	-0.755	0.302	0.4	-0.10073	0.2269	-0.54545	0.343986	0.65708	-0.1926	0.19849	-0.5816	0.19643	0.3319
Penalized weighted median	-0.73251	0.52086	-1.75337	0.28835	0.15962	-0.227	0.27	-0.755	0.302	0.4	-0.10073	0.2269	-0.54545	0.343986	0.65708	-0.1926	0.19849	-0.5816	0.19643	0.3319
IVW	-0.84978	0.43962	-1.71142	0.01185	0.05324	-0.232	0.211	-0.645	0.181	0.271	-0.10154	0.16307	-0.42115	0.218069	0.53349	-0.0738	0.15074	-0.3693	0.221656	0.6244
Penalized IVW	-0.84978	0.43962	-1.71142	0.01185	0.05324	-0.232	0.211	-0.645	0.181	0.271	-0.10154	0.16307	-0.42115	0.218069	0.53349	-0.0738	0.15074	-0.3693	0.221656	0.6244
Robust IVW	-0.83012	0.46002	-1.73175	0.07151	0.07115	-0.222	0.128	-0.474	0.029	0.083	-0.11347	0.17846	-0.46325	0.236309	0.52489	-0.08284	0.16485	-0.4059	0.240258	0.6153
Penalized roubust IVW	-0.83012	0.46002	-1.73175	0.07151	0.07115	-0.222	0.128	-0.474	0.029	0.083	-0.11347	0.17846	-0.46325	0.236309	0.52489	-0.08284	0.16485	-0.4059	0.240258	0.6153
MR-Egger	-1.32619	1.48554	-4.2378	1.58543	0.372	-0.16	0.381	-0.906	0.586	0.674	0.61598	0.54074	-0.44384	1.6758	0.25464	0.3903	0.47647	-0.5436	1.32416	0.4127
(intercept)	0.01539	0.04492	-0.07265	0.10344	0.73186	-0.003	0.013	-0.027	0.022	0.821	-0.02575	0.01853	-0.06206	0.010561	0.16455	-0.01867	0.01818	-0.0543	0.016967	0.3045
Penalized MR-Egger	-1.32619	1.48554	-4.2378	1.58543	0.372	-0.16	0.381	-0.906	0.586	0.674	0.61598	0.54074	-0.44384	1.6758	0.25464	0.3903	0.47647	-0.5436	1.32416	0.4127
(intercept)	0.01539	0.04492	-0.07265	0.10344	0.73186	-0.003	0.013	-0.027	0.022	0.821	-0.02575	0.01853	-0.06206	0.010561	0.16455	-0.01867	0.01818	-0.0543	0.016967	0.3045
Roubust MR-Egger	-1.33938	4.8224	-10.7911	8.11236	0.78121	-0.185	0.296	-0.766	0.396	0.533	0.57437	0.33019	-0.07279	1.22154	0.08195	0.39379	0.35439	-0.3008	1.08837	0.2665
(intercept)	0.01556	0.08943	-0.15971	0.19083	0.86187	-0.001	0.018	-0.037	0.035	0.938	-0.02445	0.0115	-0.04698	-0.001922	0.03341	-0.01889	0.01434	-0.047	0.009207	0.1876
Penalized roubust MR-Egger	NA	NA	NA	NA	NA	-0.185	0.296	-0.766	0.396	0.533	0.57437	0.33019	-0.07279	1.22154	0.08195	0.39379	0.35439	-0.3008	1.08837	0.2665
(intercept)	NA	NA	NA	NA	NA	-0.001	0.018	-0.037	0.035	0.938	-0.02445	0.0115	-0.04698	-0.001922	0.03341	-0.01889	0.01434	-0.047	0.009207	0.1876
	Nalls, 2019
	Alpha Synuclein					Amyloid Beta					Total Tau					Phosphorylated Tau
Method	Estimate	Std Error	95% CI		P-Value	Estimate	Std Error	95% CI		P-Value	Estimate	Std Error	95% CI		P-Value	Estimate	Std Error	95% CI		P-Value
Simple median	9.2597	2.665	4.036	14.4834	0.0005122	-0.10105	0.39406	-0.87338	0.67129	0.7976	-0.16527	0.26441	-0.683506	0.35298	0.53195	-0.353337	0.25448	-0.8521	0.14543	0.165
Weighted median	NA	NA	NA	NA	NA	0.25444	0.26217	-0.25939	0.76828	0.3318	-0.26548	0.24965	-0.754773	0.22382	0.28759	-0.381605	0.24098	-0.85391	0.0907	0.1133
Penalized weighted median	16.978	5.288	6.6146	27.3414	0.001323	0.25444	0.26217	-0.25939	0.76828	0.3318	-0.31524	0.2535	-0.812092	0.18162	0.21367	-0.393197	0.24512	-0.87362	0.08723	0.1087
IVW	11.902	4.205	3.6602	20.1437	0.0046489	0.19476	0.22054	-0.2375	0.62702	0.3772	0.15088	0.64125	-1.10594	1.4077	0.81398	-0.118395	0.20616	-0.52246	0.28567	0.5658
Penalized IVW	16.978	674.2	-1304.44	1338.39	0.97991	0.19476	0.22054	-0.2375	0.62702	0.3772	-0.08198	0.20173	-0.477371	0.31341	0.68447	-0.136199	0.2018	-0.53172	0.25933	0.4997
Robust IVW	11.9948	4.492	3.1903	20.7993	0.0075813	0.19981	0.13804	-0.07074	0.47036	0.1478	-0.11805	0.19577	-0.501741	0.26565	0.54651	-0.242708	0.35177	-0.93217	0.44676	0.4902
Penalized roubust IVW	NA	NA	NA	NA	NA	0.19981	0.13804	-0.07074	0.47036	0.1478	-0.14267	0.22914	-0.591771	0.30643	0.53352	-0.242256	0.32458	-0.87843	0.39392	0.4555
MR-Egger	NA	NA	NA	NA	NA	0.54264	0.36625	-0.1752	1.26049	0.1384	-1.41042	1.98085	-5.29282	2.47199	0.47645	-0.148552	0.6196	-1.36295	1.06585	0.8105
(intercept)	NA	NA	NA	NA	NA	-0.01618	0.0136	-0.04283	0.01047	0.2342	0.05915	0.07092	-0.079847	0.19815	0.40424	0.001235	0.02383	-0.04546	0.04793	0.9587
Penalized MR-Egger	NA	NA	NA	NA	NA	0.54264	0.36625	-0.1752	1.26049	0.1384	-0.75774	0.60879	-1.95095	0.43547	0.21326	-0.148552	0.6196	-1.36295	1.06585	0.8105
(intercept)	NA	NA	NA	NA	NA	-0.01618	0.0136	-0.04283	0.01047	0.2342	0.02572	0.02189	-0.017192	0.06863	0.24012	0.001235	0.02383	-0.04546	0.04793	0.9587
Roubust MR-Egger	NA	NA	NA	NA	NA	0.53672	0.13681	0.26859	0.80486	8.738e-05	-0.72757	0.3289	-1.37221	-0.08293	0.02696	-0.250339	0.42615	-1.08558	0.5849	0.5569
(intercept)	NA	NA	NA	NA	NA	-0.0169	0.01005	-0.03659	0.0028	0.0927	0.02391	0.01563	-0.006731	0.05455	0.12617	0.002048	0.0139	-0.02519	0.02928	0.8829
Penalized roubust MR-Egger	NA	NA	NA	NA	NA	0.53672	0.13681	0.26859	0.80486	8.738e-05	-0.70497	0.33345	-1.35853	-0.05141	0.0345	-0.250339	0.42615	-1.08558	0.5849	0.5569
(intercept)	NA	NA	NA	NA	NA	-0.0169	0.01005	-0.03659	0.0028	0.0927	0.02254	0.01703	-0.010835	0.05591	0.18561	0.002048	0.0139	-0.02519	0.02928	0.8829
	PD Age at Onset
	Alpha Synuclein					Amyloid Beta					Total Tau					Phosphorylated Tau
Method	Estimate	Std Error	95% CI		P-Value	Estimate	Std Error	95% CI		P-Value	Estimate	Std Error	95% CI		P-Value	Estimate	Std Error	95% CI		P-Value
Simple median	1.6696	3.769	-5.71845	9.0577	0.65782	2.83981	2.94929	-2.9407	8.6203	0.3356	-1.2361	1.812	-4.78791	2.31565	0.49516	-0.75107	1.7158	-4.11398	2.6118	0.661579
Weighted median	1.6764	3.759	-5.69176	9.0445	0.65565	6.5688	1.74877	3.14127	9.9963	0.0001725	-1.6478	1.797	-5.16976	1.87409	0.35913	-1.11124	1.70797	-4.45879	2.2363	0.515289
Penalized weighted median	1.8644	3.984	-5.94398	9.6728	0.6398	6.5688	1.74877	3.14127	9.9963	0.0001725	-1.1944	1.802	-4.72647	2.33768	0.50747	-0.7425	1.67065	-4.01692	2.5319	0.656727
IVW	-1.4267	3.76	-8.79654	5.9432	0.70438	5.8658	1.50893	2.90834	8.8232	0.0001013	-2.7122	1.295	-5.25117	-0.17326	0.03629	-2.02943	1.22404	-4.4285	0.3696	0.097322
Penalized IVW	-1.4267	3.76	-8.79654	5.9432	0.70438	5.8658	1.50893	2.90834	8.8232	0.0001013	-0.9004	1.301	-3.44955	1.64877	0.48876	0.04948	1.29308	-2.48492	2.5839	0.969479
Robust IVW	2.5325	1.333	-0.08099	5.1459	0.05753	5.84267	2.95358	0.05375	11.6316	0.04791	-1.3664	1.821	-4.93583	2.20309	0.4531	0.03984	1.26441	-2.43836	2.518	0.974864
Penalized roubust IVW	2.5325	1.333	-0.08099	5.1459	0.05753	5.84267	2.95358	0.05375	11.6316	0.04791	-0.9628	1.095	-3.10962	1.18392	0.37937	-0.07513	1.3081	-2.63897	2.4887	0.954199
MR-Egger	-10.8049	11.156	-32.6703	11.0604	0.33278	7.47362	2.47086	2.63083	12.3164	0.002489	-8.6901	3.791	-16.1201	-1.26014	0.02188	-9.69636	3.21883	-16.0052	-3.3876	0.002592
(intercept)	0.2969	0.331	-0.35187	0.9456	0.36977	-0.07957	0.09683	-0.26935	0.1102	0.4112	0.2249	0.135	-0.03975	0.48954	0.0958	0.31155	0.12235	0.07174	0.5513	0.010886
Penalized MR-Egger	-10.8049	11.156	-32.6703	11.0604	0.33278	7.47362	2.47086	2.63083	12.3164	0.002489	-8.6901	3.791	-16.1201	-1.26014	0.02188	-9.69636	3.21883	-16.0052	-3.3876	0.002592
(intercept)	0.2969	0.331	-0.35187	0.9456	0.36977	-0.07957	0.09683	-0.26935	0.1102	0.4112	0.2249	0.135	-0.03975	0.48954	0.0958	0.31155	0.12235	0.07174	0.5513	0.010886
Roubust MR-Egger	-11.0177	53.035	-114.964	92.9287	0.83543	7.74607	1.73109	4.35319	11.1389	7.653e-06	11.2756	6.2	-0.87605	23.4272	0.06896	-0.29842	2.68957	-5.56988	4.973	0.911651
(intercept)	0.3006	1.077	-1.80941	2.4106	0.78009	-0.09587	0.10716	-0.30591	0.1142	0.371	-0.3931	0.191	-0.7675	-0.01872	0.03959	0.01271	0.08887	-0.16148	0.1869	0.886268
Penalized roubust MR-Egger	NA	NA	NA	NA	NA	7.74607	1.73109	4.35319	11.1389	7.653e-06	11.2756	6.2	-0.87605	23.4272	0.06896	-0.29842	2.68957	-5.56988	4.973	0.911651
(intercept)	NA	NA	NA	NA	NA	-0.09587	0.10716	-0.30591	0.1142	0.371	-0.3931	0.191	-0.7675	-0.01872	0.03959	0.01271	0.08887	-0.16148	0.1869	0.886268
